# Supplementary material for: 2α,8α-Diacet­oxy-cis-himachalane
Source: Acta Crystallogr Sect E Struct Rep Online. 2010 Sep 25;66(Pt 10):o2619. doi: 10.1107/S160053681003727X (PMC2983351; doi:10.1107/S160053681003727X)
Supplement: Supplementary file 1 [file e-66-o2619-sup1.cif]

##############################################################################
###                                                                        ###
###        Electronic paper (Acta Crystallographica Section E)             ###
###                                                                        ###
##############################################################################
#                                                                            #
# This CIF contains the data in a paper accepted for publication in Acta     #
# Crystallographica Section E. It conforms to the requirements of Notes      #
# for Authors for Section E, and has been peer reviewed under the auspices   #
# of the IUCr Commission on Journals.                                        #
#                                                                            #
# Full details of the Crystallographic Information File format               #
# are given in the paper "The Crystallographic Information File (CIF):       #
# a New Standard Archive File for Crystallography" by S. R. Hall, F. H.      #
# Allen and I. D. Brown [Acta Cryst. (1991), A47, 655-685].                  #
#                                                                            #
# The current version of the core CIF dictionary is obtainable from          #
# ftp://ftp.iucr.org/pub/cif_core.dic. The current version number is 2.4.    #
#                                                                            #
# Software is freely available for graphical display of the structure(s) in  #
# this CIF.  For information consult the CIF home page http://www.iucr.org/  #
# cif/home.html                                                              #
#                                                                            #
# This file may be used for bona fide research purposes within the           #
# scientific community so long as proper attribution is given to the journal # 
# article from which it was obtained.                                        #
#                                                                            #
##############################################################################
                                             
data_I
_audit_creation_method     SHELXL-97
_chemical_name_systematic
;
2\a,8\a-Diacetoxy-<i>cis</i>-himachalane
;
_chemical_name_common     ?
_chemical_formula_moiety     'C19 H32 O4'
_chemical_formula_sum     'C19 H32 O4'
_chemical_formula_iupac     'C19 H32 O4'
_chemical_formula_weight     324.45
_chemical_melting_point     ?
_symmetry_cell_setting     monoclinic
_symmetry_space_group_name_H-M     'P 21'
_symmetry_space_group_name_Hall     'P 2yb'
loop_
    _symmetry_equiv_pos_as_xyz
    'x, y, z'
    '-x, y+1/2, -z'
_cell_length_a     5.9316(2)
_cell_length_b     11.7720(3)
_cell_length_c     13.3535(4)
_cell_angle_alpha     90.00
_cell_angle_beta     99.603(3)
_cell_angle_gamma     90.00
_cell_volume     919.37(5)
_cell_formula_units_Z     2
_cell_measurement_reflns_used     8181
_cell_measurement_theta_min     3.4765
_cell_measurement_theta_max     29.1464
_cell_measurement_temperature     180(2)
_exptl_crystal_description     box
_exptl_crystal_colour     colourless
_exptl_crystal_size_max     0.75
_exptl_crystal_size_mid     0.45
_exptl_crystal_size_min     0.23
_exptl_crystal_density_diffrn     1.172
_exptl_crystal_density_meas     ?
_exptl_crystal_density_method     'not measured'
_exptl_crystal_F_000     356
_exptl_absorpt_coefficient_mu     0.080
_exptl_absorpt_correction_type     multi-scan
_exptl_absorpt_process_details
;
(CrysAlis Pro; Oxford Diffraction, 2010)
;
_exptl_absorpt_correction_T_min     0.79893
_exptl_absorpt_correction_T_max     1.00000
_exptl_special_details
;
Empirical absorption correction using spherical harmonics,
 implemented in SCALE3 ABSPACK scaling algorithm.
CrysAlisPro (Oxford Diffraction 2010)
;
_diffrn_ambient_temperature     180(2)
_diffrn_radiation_type     MoK\a
_diffrn_radiation_wavelength     0.71073
_diffrn_radiation_source     'fine-focus sealed tube'
_diffrn_radiation_monochromator     graphite
_diffrn_measurement_device_type
                                  'Oxford Diffraction Xcalibur Eos Gemini Ultra'
_diffrn_measurement_method     '\w scans'
_diffrn_detector_area_resol_mean     16.1978
_diffrn_reflns_number     3681
_diffrn_reflns_av_R_equivalents     0.0116
_diffrn_reflns_av_sigmaI/netI     0.0170
_diffrn_reflns_theta_min     3.48
_diffrn_reflns_theta_max     26.37
_diffrn_reflns_theta_full     26.37
_diffrn_measured_fraction_theta_max     0.998
_diffrn_measured_fraction_theta_full     0.998
_diffrn_reflns_limit_h_min     -7
_diffrn_reflns_limit_h_max     7
_diffrn_reflns_limit_k_min     -14
_diffrn_reflns_limit_k_max     14
_diffrn_reflns_limit_l_min     0
_diffrn_reflns_limit_l_max     16
_diffrn_standards_number     ?
_diffrn_standards_interval_count     ?
_diffrn_standards_interval_time     ?
_diffrn_standards_decay_%     ?
_refine_special_details
;
Refinement of <i>F</i>^2^ against ALL reflections. The weighted <i>R</i>-factor
<i>wR</i> and goodness of fit <i>S</i> are based on <i>F</i>^2^, conventional
<i>R</i>-factors <i>R</i> are based on <i>F</i>, with <i>F</i> set to zero for
negative <i>F</i>^2^. The threshold expression of <i>F</i>^2^ >
\s(<i>F</i>^2^) is used only for calculating <i>R</i>-factors(gt) <i>etc</i>.
and is not relevant to the choice of reflections for refinement.
<i>R</i>-factors based on <i>F</i>^2^ are statistically about twice as large
as those based on <i>F</i>, and <i>R</i>- factors based on ALL data will be
even larger.
;
_reflns_number_total     1976
_reflns_number_gt     1894
_reflns_threshold_expression     I>2sigma(I)
_refine_ls_structure_factor_coef     Fsqd
_refine_ls_matrix_type     full
_refine_ls_R_factor_all     0.0311
_refine_ls_R_factor_gt     0.0296
_refine_ls_wR_factor_gt     0.0785
_refine_ls_wR_factor_ref     0.0793
_refine_ls_goodness_of_fit_ref     1.057
_refine_ls_restrained_S_all     1.057
_refine_ls_number_reflns     1976
_refine_ls_number_parameters     214
_refine_ls_number_restraints     1
_refine_ls_hydrogen_treatment     constr
_refine_ls_weighting_scheme     calc
_refine_ls_weighting_details
         'calc w=1/[\s^2^(Fo^2^)+(0.0489P)^2^+0.0959P] where P=(Fo^2^+2Fc^2^)/3'
_atom_sites_solution_hydrogens     geom
_atom_sites_solution_primary     direct
_atom_sites_solution_secondary     difmap
_refine_ls_shift/su_max     0.000
_refine_ls_shift/su_mean     0.000
_refine_diff_density_max     0.169
_refine_diff_density_min     -0.135
_refine_ls_extinction_method     none
_refine_ls_extinction_coef     ?
loop_
    _atom_type_symbol
    _atom_type_description
    _atom_type_scat_dispersion_real
    _atom_type_scat_dispersion_imag
    _atom_type_scat_source
    'C' 'C' 0.0033 0.0016
                         'International Tables Vol C Tables 4.2.6.8 and 6.1.1.4'
    'H' 'H' 0.0000 0.0000
                         'International Tables Vol C Tables 4.2.6.8 and 6.1.1.4'
    'Cl' 'Cl' 0.1484 0.1585
                         'International Tables Vol C Tables 4.2.6.8 and 6.1.1.4'
_computing_data_collection     'CrysAlis Pro (Oxford Diffraction, 2010)'
_computing_cell_refinement     'CrysAlis Pro (Oxford Diffraction, 2010)'
_computing_data_reduction     'CrysAlis Pro (Oxford Diffraction, 2010)'
_computing_structure_solution     'SIR2004 (Burla <i>et al.</i>, 2005)'
_computing_structure_refinement     'SHELXL97 (Sheldrick, 2008)'
_computing_molecular_graphics     'ORTEP-3 for Windows (Farrugia, 1997)'
_computing_publication_material     'WinGX (Farrugia, 1999)'
loop_
    _atom_site_type_symbol
    _atom_site_label
    _atom_site_fract_x
    _atom_site_fract_y
    _atom_site_fract_z
    _atom_site_U_iso_or_equiv
    _atom_site_adp_type
    _atom_site_calc_flag
    _atom_site_refinement_flags
    _atom_site_occupancy
    _atom_site_disorder_assembly
    _atom_site_disorder_group
    C C1 0.0099(3) 0.89742(14) 0.20021(12) 0.0220(3) Uani d . 1 . .
    H H1 0.1630 0.8831 0.1845 0.026 Uiso calc R 1 . .
    C C2 -0.1412(3) 0.92089(14) 0.09491(12) 0.0245(3) Uani d . 1 . .
    H H2 -0.2622 0.8634 0.0827 0.029 Uiso calc R 1 . .
    C C3 -0.2509(3) 1.03856(15) 0.08423(12) 0.0270(4) Uani d . 1 . .
    H H3 -0.1305 1.0954 0.0833 0.032 Uiso calc R 1 . .
    C C4 -0.3655(3) 1.05982(16) 0.17728(13) 0.0286(4) Uani d . 1 . .
    H H4A -0.4791 1.0013 0.1805 0.034 Uiso calc R 1 . .
    H H4B -0.4441 1.1323 0.1694 0.034 Uiso calc R 1 . .
    C C5 -0.1940(3) 1.06035(16) 0.27780(12) 0.0271(4) Uani d . 1 . .
    H H5A -0.1699 1.1378 0.3020 0.033 Uiso calc R 1 . .
    H H5B -0.2567 1.0173 0.3287 0.033 Uiso calc R 1 . .
    C C6 0.0352(3) 1.00838(14) 0.26315(12) 0.0226(3) Uani d . 1 . .
    H H6 0.0943 1.0628 0.2183 0.027 Uiso calc R 1 . .
    C C7 0.2205(3) 1.00777(15) 0.35903(12) 0.0254(3) Uani d . 1 . .
    H H7 0.3489 0.9630 0.3427 0.030 Uiso calc R 1 . .
    C C8 0.1503(3) 0.95438(17) 0.45333(12) 0.0289(4) Uani d . 1 . .
    H H8 0.0556 1.0087 0.4834 0.035 Uiso calc R 1 . .
    C C9 0.0274(3) 0.84093(19) 0.44034(13) 0.0354(4) Uani d . 1 . .
    H H9A -0.1359 0.8555 0.4284 0.042 Uiso calc R 1 . .
    H H9B 0.0630 0.7996 0.5038 0.042 Uiso calc R 1 . .
    C C10 0.0816(3) 0.76424(16) 0.35535(13) 0.0311(4) Uani d . 1 . .
    H H10A 0.0590 0.6861 0.3744 0.037 Uiso calc R 1 . .
    H H10B 0.2424 0.7731 0.3512 0.037 Uiso calc R 1 . .
    C C11 -0.0575(3) 0.78409(15) 0.24849(13) 0.0253(3) Uani d . 1 . .
    C C12 -0.4260(3) 1.05045(19) -0.01273(14) 0.0386(4) Uani d . 1 . .
    H H12A -0.3562 1.0307 -0.0703 0.058 Uiso calc R 1 . .
    H H12B -0.4794 1.1275 -0.0195 0.058 Uiso calc R 1 . .
    H H12C -0.5527 1.0006 -0.0095 0.058 Uiso calc R 1 . .
    C C13 0.3102(3) 1.12841(17) 0.38390(15) 0.0341(4) Uani d . 1 . .
    H H13 0.1879 1.1755 0.3989 0.051 Uiso calc R 1 . .
    H H13A 0.3684 1.1590 0.3267 0.051 Uiso calc R 1 . .
    H B 0.4303 1.1262 0.4417 0.051 Uiso calc R 1 . .
    C C14 -0.3141(3) 0.77332(17) 0.25420(14) 0.0307(4) Uani d . 1 . .
    H H14A -0.4009 0.7725 0.1867 0.046 Uiso calc R 1 . .
    H H14B -0.3609 0.8367 0.2911 0.046 Uiso calc R 1 . .
    H H14C -0.3404 0.7040 0.2883 0.046 Uiso calc R 1 . .
    C C15 0.0020(3) 0.68616(16) 0.18139(14) 0.0331(4) Uani d . 1 . .
    H H15A -0.0356 0.6151 0.2097 0.050 Uiso calc R 1 . .
    H H15B 0.1625 0.6880 0.1784 0.050 Uiso calc R 1 . .
    H H15C -0.0838 0.6942 0.1142 0.050 Uiso calc R 1 . .
    C C16 -0.0647(3) 0.84124(16) -0.06239(13) 0.0300(4) Uani d . 1 . .
    C C17 0.1060(4) 0.84018(18) -0.13319(14) 0.0380(4) Uani d . 1 . .
    H H17A 0.2502 0.8131 -0.0978 0.057 Uiso calc R 1 . .
    H H17B 0.1242 0.9158 -0.1576 0.057 Uiso calc R 1 . .
    H H17C 0.0531 0.7910 -0.1896 0.057 Uiso calc R 1 . .
    C C18 0.3634(3) 0.95040(18) 0.62200(13) 0.0362(4) Uani d . 1 . .
    C C19 0.5969(4) 0.9380(2) 0.68344(16) 0.0516(6) Uani d . 1 . .
    H H19A 0.5892 0.8902 0.7410 0.077 Uiso calc R 1 . .
    H H19B 0.6542 1.0114 0.7064 0.077 Uiso calc R 1 . .
    H H19C 0.6974 0.9044 0.6424 0.077 Uiso calc R 1 . .
    O O1 0.0055(2) 0.90900(10) 0.01763(9) 0.0275(3) Uani d . 1 . .
    O O2 -0.2420(3) 0.78940(14) -0.07569(10) 0.0456(4) Uani d . 1 . .
    O O3 0.3679(2) 0.93985(13) 0.52241(9) 0.0338(3) Uani d . 1 . .
    O O4 0.1927(3) 0.96866(19) 0.65590(11) 0.0572(5) Uani d . 1 . .
loop_
    _atom_site_aniso_label
    _atom_site_aniso_U_11
    _atom_site_aniso_U_22
    _atom_site_aniso_U_33
    _atom_site_aniso_U_12
    _atom_site_aniso_U_13
    _atom_site_aniso_U_23
    C1 0.0175(7) 0.0237(8) 0.0255(7) -0.0015(6) 0.0060(6) -0.0003(7)
    C2 0.0232(7) 0.0266(9) 0.0246(8) -0.0040(6) 0.0071(6) -0.0009(6)
    C3 0.0260(8) 0.0290(9) 0.0267(8) 0.0013(7) 0.0066(6) 0.0031(7)
    C4 0.0235(8) 0.0306(9) 0.0330(9) 0.0040(7) 0.0084(6) 0.0037(8)
    C5 0.0252(8) 0.0301(9) 0.0280(8) 0.0020(7) 0.0100(6) -0.0012(7)
    C6 0.0217(7) 0.0240(8) 0.0236(7) -0.0017(6) 0.0081(6) 0.0001(6)
    C7 0.0220(8) 0.0302(9) 0.0250(8) -0.0013(7) 0.0073(6) -0.0035(7)
    C8 0.0249(8) 0.0396(10) 0.0230(8) 0.0014(8) 0.0060(6) -0.0020(8)
    C9 0.0334(9) 0.0472(11) 0.0267(9) -0.0070(9) 0.0089(7) 0.0054(9)
    C10 0.0305(8) 0.0294(9) 0.0333(9) -0.0020(7) 0.0052(7) 0.0067(8)
    C11 0.0228(7) 0.0239(8) 0.0293(8) -0.0013(7) 0.0050(6) 0.0015(7)
    C12 0.0380(10) 0.0430(11) 0.0326(9) 0.0067(9) -0.0009(7) 0.0047(9)
    C13 0.0315(9) 0.0360(10) 0.0360(10) -0.0064(8) 0.0092(7) -0.0082(8)
    C14 0.0253(8) 0.0303(9) 0.0371(9) -0.0061(7) 0.0066(7) 0.0048(8)
    C15 0.0358(9) 0.0248(9) 0.0388(10) -0.0002(7) 0.0066(8) -0.0002(8)
    C16 0.0406(9) 0.0248(8) 0.0236(8) -0.0001(8) 0.0027(7) 0.0002(7)
    C17 0.0534(12) 0.0319(10) 0.0309(9) 0.0023(9) 0.0133(8) -0.0034(8)
    C18 0.0507(11) 0.0320(10) 0.0248(8) -0.0009(9) 0.0034(8) -0.0017(8)
    C19 0.0615(14) 0.0486(13) 0.0372(11) -0.0010(11) -0.0137(9) -0.0020(10)
    O1 0.0289(6) 0.0309(7) 0.0242(6) -0.0041(5) 0.0086(5) -0.0040(5)
    O2 0.0528(8) 0.0469(9) 0.0364(7) -0.0179(7) 0.0053(6) -0.0092(7)
    O3 0.0298(6) 0.0464(8) 0.0246(6) 0.0022(6) 0.0024(5) -0.0034(6)
    O4 0.0629(10) 0.0831(13) 0.0278(7) 0.0126(10) 0.0140(7) -0.0011(8)
_geom_special_details
;
All e.s.d.'s (except the e.s.d. in the dihedral angle between two l.s. planes)
are estimated using the full covariance matrix. The cell e.s.d.'s are taken
into account individually in the estimation of e.s.d.'s in distances, angles
and torsion angles; correlations between e.s.d.'s in cell parameters are only
used when they are defined by crystal symmetry. An approximate (isotropic)
treatment of cell e.s.d.'s is used for estimating e.s.d.'s involving l.s.
planes.
;
loop_
    _geom_bond_atom_site_label_1
    _geom_bond_atom_site_label_2
    _geom_bond_site_symmetry_2
    _geom_bond_distance
    _geom_bond_publ_flag
    C1 C6 . 1.547(2) ?
    C1 C2 . 1.561(2) ?
    C1 C11 . 1.562(2) ?
    C1 H1 . 0.9800 ?
    C2 O1 . 1.4632(19) ?
    C2 C3 . 1.527(2) ?
    C2 H2 . 0.9800 ?
    C3 C12 . 1.525(2) ?
    C3 C4 . 1.533(2) ?
    C3 H3 . 0.9800 ?
    C4 C5 . 1.543(2) ?
    C4 H4A . 0.9700 ?
    C4 H4B . 0.9700 ?
    C5 C6 . 1.533(2) ?
    C5 H5A . 0.9700 ?
    C5 H5B . 0.9700 ?
    C6 C7 . 1.542(2) ?
    C6 H6 . 0.9800 ?
    C7 C8 . 1.526(2) ?
    C7 C13 . 1.533(3) ?
    C7 H7 . 0.9800 ?
    C8 O3 . 1.466(2) ?
    C8 C9 . 1.518(3) ?
    C8 H8 . 0.9800 ?
    C9 C10 . 1.526(3) ?
    C9 H9A . 0.9700 ?
    C9 H9B . 0.9700 ?
    C10 C11 . 1.542(2) ?
    C10 H10A . 0.9700 ?
    C10 H10B . 0.9700 ?
    C11 C15 . 1.537(3) ?
    C11 C14 . 1.542(2) ?
    C12 H12A . 0.9600 ?
    C12 H12B . 0.9600 ?
    C12 H12C . 0.9600 ?
    C13 H13 . 0.9600 ?
    C13 H13A . 0.9600 ?
    C13 B . 0.9600 ?
    C14 H14A . 0.9600 ?
    C14 H14B . 0.9600 ?
    C14 H14C . 0.9600 ?
    C15 H15A . 0.9600 ?
    C15 H15B . 0.9600 ?
    C15 H15C . 0.9600 ?
    C16 O2 . 1.203(2) ?
    C16 O1 . 1.343(2) ?
    C16 C17 . 1.496(3) ?
    C17 H17A . 0.9600 ?
    C17 H17B . 0.9600 ?
    C17 H17C . 0.9600 ?
    C18 O4 . 1.195(2) ?
    C18 O3 . 1.340(2) ?
    C18 C19 . 1.495(3) ?
    C19 H19A . 0.9600 ?
    C19 H19B . 0.9600 ?
    C19 H19C . 0.9600 ?
loop_
    _geom_angle_atom_site_label_1
    _geom_angle_atom_site_label_2
    _geom_angle_atom_site_label_3
    _geom_angle_site_symmetry_1
    _geom_angle_site_symmetry_3
    _geom_angle
    _geom_angle_publ_flag
    C6 C1 C2 . . 109.21(13) ?
    C6 C1 C11 . . 120.34(13) ?
    C2 C1 C11 . . 112.02(13) ?
    C6 C1 H1 . . 104.6 ?
    C2 C1 H1 . . 104.6 ?
    C11 C1 H1 . . 104.6 ?
    O1 C2 C3 . . 108.37(13) ?
    O1 C2 C1 . . 107.38(12) ?
    C3 C2 C1 . . 114.61(14) ?
    O1 C2 H2 . . 108.8 ?
    C3 C2 H2 . . 108.8 ?
    C1 C2 H2 . . 108.8 ?
    C12 C3 C2 . . 112.44(15) ?
    C12 C3 C4 . . 109.97(14) ?
    C2 C3 C4 . . 108.18(14) ?
    C12 C3 H3 . . 108.7 ?
    C2 C3 H3 . . 108.7 ?
    C4 C3 H3 . . 108.7 ?
    C3 C4 C5 . . 112.86(13) ?
    C3 C4 H4A . . 109.0 ?
    C5 C4 H4A . . 109.0 ?
    C3 C4 H4B . . 109.0 ?
    C5 C4 H4B . . 109.0 ?
    H4A C4 H4B . . 107.8 ?
    C6 C5 C4 . . 110.94(13) ?
    C6 C5 H5A . . 109.5 ?
    C4 C5 H5A . . 109.5 ?
    C6 C5 H5B . . 109.5 ?
    C4 C5 H5B . . 109.5 ?
    H5A C5 H5B . . 108.0 ?
    C5 C6 C7 . . 114.85(13) ?
    C5 C6 C1 . . 113.48(13) ?
    C7 C6 C1 . . 116.00(13) ?
    C5 C6 H6 . . 103.4 ?
    C7 C6 H6 . . 103.4 ?
    C1 C6 H6 . . 103.4 ?
    C8 C7 C13 . . 109.58(15) ?
    C8 C7 C6 . . 115.63(13) ?
    C13 C7 C6 . . 110.43(14) ?
    C8 C7 H7 . . 106.9 ?
    C13 C7 H7 . . 106.9 ?
    C6 C7 H7 . . 106.9 ?
    O3 C8 C9 . . 108.97(15) ?
    O3 C8 C7 . . 103.58(13) ?
    C9 C8 C7 . . 117.39(14) ?
    O3 C8 H8 . . 108.9 ?
    C9 C8 H8 . . 108.9 ?
    C7 C8 H8 . . 108.9 ?
    C8 C9 C10 . . 116.66(15) ?
    C8 C9 H9A . . 108.1 ?
    C10 C9 H9A . . 108.1 ?
    C8 C9 H9B . . 108.1 ?
    C10 C9 H9B . . 108.1 ?
    H9A C9 H9B . . 107.3 ?
    C9 C10 C11 . . 116.86(15) ?
    C9 C10 H10A . . 108.1 ?
    C11 C10 H10A . . 108.1 ?
    C9 C10 H10B . . 108.1 ?
    C11 C10 H10B . . 108.1 ?
    H10A C10 H10B . . 107.3 ?
    C15 C11 C14 . . 106.96(14) ?
    C15 C11 C10 . . 106.64(14) ?
    C14 C11 C10 . . 108.78(14) ?
    C15 C11 C1 . . 107.49(13) ?
    C14 C11 C1 . . 114.41(14) ?
    C10 C11 C1 . . 112.14(14) ?
    C3 C12 H12A . . 109.5 ?
    C3 C12 H12B . . 109.5 ?
    H12A C12 H12B . . 109.5 ?
    C3 C12 H12C . . 109.5 ?
    H12A C12 H12C . . 109.5 ?
    H12B C12 H12C . . 109.5 ?
    C7 C13 H13 . . 109.5 ?
    C7 C13 H13A . . 109.5 ?
    H13 C13 H13A . . 109.5 ?
    C7 C13 B . . 109.5 ?
    H13 C13 B . . 109.5 ?
    H13A C13 B . . 109.5 ?
    C11 C14 H14A . . 109.5 ?
    C11 C14 H14B . . 109.5 ?
    H14A C14 H14B . . 109.5 ?
    C11 C14 H14C . . 109.5 ?
    H14A C14 H14C . . 109.5 ?
    H14B C14 H14C . . 109.5 ?
    C11 C15 H15A . . 109.5 ?
    C11 C15 H15B . . 109.5 ?
    H15A C15 H15B . . 109.5 ?
    C11 C15 H15C . . 109.5 ?
    H15A C15 H15C . . 109.5 ?
    H15B C15 H15C . . 109.5 ?
    O2 C16 O1 . . 124.46(16) ?
    O2 C16 C17 . . 124.71(17) ?
    O1 C16 C17 . . 110.82(15) ?
    C16 C17 H17A . . 109.5 ?
    C16 C17 H17B . . 109.5 ?
    H17A C17 H17B . . 109.5 ?
    C16 C17 H17C . . 109.5 ?
    H17A C17 H17C . . 109.5 ?
    H17B C17 H17C . . 109.5 ?
    O4 C18 O3 . . 123.42(18) ?
    O4 C18 C19 . . 125.14(18) ?
    O3 C18 C19 . . 111.43(18) ?
    C18 C19 H19A . . 109.5 ?
    C18 C19 H19B . . 109.5 ?
    H19A C19 H19B . . 109.5 ?
    C18 C19 H19C . . 109.5 ?
    H19A C19 H19C . . 109.5 ?
    H19B C19 H19C . . 109.5 ?
    C16 O1 C2 . . 118.45(13) ?
    C18 O3 C8 . . 116.89(14) ?
data_global
_journal_date_recd_electronic     2010-09-15
_journal_date_accepted     2010-09-17
_journal_name_full     'Acta Crystallographica, Section E'
_journal_year     2010
_journal_volume     66
_journal_issue     10
_journal_page_first     o2619
_journal_page_last     o2619
_journal_paper_category     QO
_journal_coeditor_code     IM2232
_publ_contact_author_name     'Professor Ahmed Benharref'
_publ_contact_author_address
;
Laboratoire de Chimie Biomol\'eculaires,
Substances Naturelles et R\'eactivit\'e,
URAC16,Facult\'e des Sciences Semlalia,
BP 2390 Bd My Abdellah,
40000 Marrakech
Morocco,
;
_publ_contact_author_email     'abenharref@yahoo.fr'
_publ_contact_author_fax     '0021224437408'
_publ_contact_author_phone     '0021224434649'
_publ_section_title
;
2\a,8\a-Diacetoxy-<i>cis</i>-himachalane
;
loop_
    _publ_author_name
    _publ_author_address
    'Benharref, Ahmed'
;
Laboratoire de Chimie Biomol\'eculaires,
Substances Naturelles et R\'eactivit\'e,
URAC16,Facult\'e des Sciences Semlalia,
BP 2390 Bd My Abdellah,
40000 Marrakech
Morocco
;
    'Daran, Jean Claude'
;
Laboratoire de Chimie de Coordination,
205 route de Narbonne, 31077 Toulouse Cedex 04, France
;
    'Berraho, Moha'
;
Laboratoire de Chimie Biomol\'eculaires,
Substances Naturelles et R\'eactivit\'e,
URAC16,Facult\'e des Sciences Semlalia,
BP 2390 Bd My Abdellah,
40000 Marrakech
Morocco
;
