# Supplementary material for: 2α,8α-Diacet­oxy-cis-himachalane
Source: Acta Crystallogr Sect E Struct Rep Online. 2010 Sep 25;66(Pt 10):o2619. doi: 10.1107/S160053681003727X (PMC2983351; doi:10.1107/S160053681003727X)
Supplement: Supplementary file 2 [file e-66-o2619-Isup2.hkl]

#
# h,k,l, Fc-squared, Fo-squared, sigma(Fo-squared) and status flag
#
data_I
_shelx_title ' R12 in P2(1)'
_shelx_refln_list_code          4
_shelx_F_calc_maximum       97.46
_exptl_crystal_F_000       356.00
_reflns_d_resolution_high  0.8002
 
loop_
 _symmetry_equiv_pos_as_xyz
 'x, y, z'
 '-x, y+1/2, -z'
 
_cell_length_a     5.9316
_cell_length_b    11.7720
_cell_length_c    13.3535
_cell_angle_alpha  90.000
_cell_angle_beta   99.603
_cell_angle_gamma  90.000
 
_shelx_F_squared_multiplier     1.000
 
loop_
 _refln_index_h
 _refln_index_k
 _refln_index_l
 _refln_F_squared_calc
 _refln_F_squared_meas
 _refln_F_squared_sigma
 _refln_observed_status
   1   0   0     4548.88     4222.46     18.63 o
   2   0   0       58.66       61.66      0.96 o
   3   0   0      821.85      873.58     13.96 o
   4   0   0        9.20       10.04      0.51 o
   5   0   0      222.40      224.33      1.98 o
   6   0   0       25.77       29.99      1.00 o
   7   0   0        0.00       -0.30      0.96 o
   1   1   0      175.58      189.34      2.14 o
   2   1   0      380.01      391.31      5.37 o
   3   1   0      165.38      166.47      1.39 o
   4   1   0       90.53       85.56      1.30 o
   5   1   0       14.56       15.88      0.97 o
   6   1   0       40.48       38.66      0.85 o
   7   1   0       22.83       24.20      1.45 o
   1   2   0     2895.53     2822.74     16.52 o
   2   2   0      570.76      606.44      6.04 o
   3   2   0      175.28      186.88      1.52 o
   4   2   0       51.45       55.28      0.93 o
   5   2   0      279.82      262.64      3.61 o
   6   2   0       28.80       27.78      0.95 o
   7   2   0        6.43        7.07      0.90 o
   1   3   0     2057.13     2190.77     25.69 o
   2   3   0      325.31      344.21      2.71 o
   3   3   0       15.61       16.67      0.43 o
   4   3   0       12.14       12.58      0.47 o
   5   3   0        4.20        4.84      0.58 o
   6   3   0       93.53       97.28      1.90 o
   7   3   0        7.56       10.32      1.00 o
   0   4   0      298.39      326.80      5.55 o
   1   4   0       95.24       96.80      1.60 o
   2   4   0      601.14      625.98     11.45 o
   3   4   0       88.76       88.13      1.44 o
   4   4   0       62.94       60.61      0.62 o
   5   4   0       54.51       54.58      0.75 o
   6   4   0      169.51      171.43      2.82 o
   7   4   0       92.45       95.21      1.80 o
   1   5   0      905.12      928.89     11.33 o
   2   5   0      298.21      305.58      2.84 o
   3   5   0       28.00       28.31      0.54 o
   4   5   0       84.12       72.74      1.23 o
   5   5   0       30.49       29.92      1.36 o
   6   5   0       15.68       18.76      1.09 o
   0   6   0      300.91      293.00      5.00 o
   1   6   0      202.62      205.44      1.03 o
   2   6   0      185.45      160.94      2.94 o
   3   6   0       16.37       17.40      0.98 o
   4   6   0      196.05      189.45      2.48 o
   5   6   0       61.19       60.54      2.19 o
   6   6   0       20.76       20.43      0.82 o
   1   7   0      835.72      832.22      7.64 o
   2   7   0       53.19       53.18      1.15 o
   3   7   0       16.23       16.52      1.05 o
   4   7   0       19.33       17.35      0.58 o
   5   7   0       52.39       54.35      3.41 o
   6   7   0        8.77        7.97      0.81 o
   0   8   0      585.69      595.64      3.71 o
   1   8   0       51.00       52.09      0.68 o
   2   8   0        0.62        0.48      0.19 o
   3   8   0       62.46       61.00      1.69 o
   4   8   0      195.23      187.18      1.74 o
   5   8   0       46.49       46.38      1.13 o
   6   8   0        2.43        2.25      0.79 o
   1   9   0       44.76       44.02      0.67 o
   2   9   0       31.64       33.51      1.03 o
   3   9   0        1.60        1.87      0.53 o
   4   9   0       20.93       20.46      0.90 o
   5   9   0       28.87       28.07      1.16 o
   0  10   0       56.06       61.34      1.62 o
   1  10   0      118.55      121.24      1.51 o
   2  10   0       39.21       44.17      0.77 o
   3  10   0       19.29       17.05      0.63 o
   4  10   0      156.57      160.67      2.26 o
   5  10   0        6.66        6.25      0.85 o
   1  11   0       46.99       48.92      1.09 o
   2  11   0        4.25        4.79      0.65 o
   3  11   0        8.90        9.74      1.16 o
   4  11   0        6.04        6.66      1.61 o
   0  12   0       76.99       72.82      1.79 o
   1  12   0      115.96      122.41      1.51 o
   2  12   0       68.10       74.89      1.11 o
   3  12   0        6.06        6.81      0.75 o
   4  12   0        4.34        4.89      1.08 o
   1  13   0        4.77        5.60      1.23 o
   2  13   0        6.52        6.78      0.85 o
   3  13   0        2.34        3.35      1.11 o
   0  14   0      104.20      119.07      2.36 o
   1  14   0       41.86       46.95      1.48 o
   2  14   0       18.06       18.22      1.27 o
  -7   0   1       33.43       33.29      1.30 o
  -6   0   1        7.81        9.09      1.01 o
  -5   0   1      113.18      120.66      2.00 o
  -4   0   1      375.25      372.60      2.34 o
  -3   0   1        1.91        3.61      0.48 o
  -2   0   1      339.00      335.47      2.99 o
  -1   0   1       11.02       10.26      0.34 o
   1   0   1     1844.49     1794.06     44.05 o
   2   0   1      329.50      330.14      3.27 o
   3   0   1       11.83       22.15      2.86 o
   4   0   1      122.52      133.07      1.53 o
   5   0   1       89.65       86.04      1.19 o
   6   0   1       19.89       20.29      0.93 o
   7   0   1       21.14       25.40      1.23 o
  -7   1   1        5.11        6.44      0.81 o
  -6   1   1       82.34       85.07      1.41 o
  -5   1   1        2.36        4.37      0.56 o
  -4   1   1       87.74       93.36      1.22 o
  -3   1   1      342.26      380.25      5.97 o
  -2   1   1     1540.24     1623.93     20.98 o
  -1   1   1     9499.01     8941.74     65.75 o
   1   1   1     1694.83     1601.14     18.21 o
   2   1   1      109.74      121.50      0.98 o
   3   1   1      131.01      135.05      1.46 o
   4   1   1      115.97      104.76      0.95 o
   5   1   1       43.57       42.86      0.90 o
   6   1   1        1.39        1.50      0.58 o
   7   1   1        6.19        7.40      0.84 o
  -7   2   1       56.96       61.65      1.54 o
  -6   2   1       37.89       36.57      0.99 o
  -5   2   1        2.00        1.22      0.53 o
  -4   2   1      196.82      190.83      2.21 o
  -3   2   1      170.77      199.73      1.34 o
  -2   2   1      233.28      248.13      1.08 o
  -1   2   1      841.15      837.57      5.38 o
   0   2   1      421.60      417.74      5.64 o
   1   2   1     1204.19     1196.92     18.84 o
   2   2   1      729.78      735.44      5.89 o
   3   2   1       23.10       23.54      0.55 o
   4   2   1      184.45      179.55      3.26 o
   5   2   1      110.01      106.30      1.09 o
   6   2   1       10.92       12.60      0.84 o
   7   2   1        5.98        6.96      0.98 o
  -7   3   1       66.78       74.25      1.52 o
  -6   3   1        5.07        4.90      0.66 o
  -5   3   1      113.14      115.37      1.00 o
  -4   3   1       25.04       19.26      0.59 o
  -3   3   1       12.33       11.06      0.52 o
  -2   3   1      202.29      204.42      2.99 o
  -1   3   1     1296.70     1295.18     16.29 o
   0   3   1     3142.87     3027.65     37.42 o
   1   3   1      238.03      247.72      2.41 o
   2   3   1       31.96       27.91      0.28 o
   3   3   1      120.93      135.24      2.43 o
   4   3   1      287.17      265.44      8.74 o
   5   3   1      209.37      204.65      3.03 o
   6   3   1        7.66        6.73      0.67 o
   7   3   1       26.26       29.73      1.47 o
  -7   4   1       26.42       28.33      2.26 o
  -6   4   1       60.94       59.98      1.42 o
  -5   4   1        0.27        0.50      0.44 o
  -4   4   1      164.68      169.80      2.82 o
  -3   4   1       66.60       62.76      1.86 o
  -2   4   1      236.74      253.85      2.22 o
  -1   4   1     2519.16     2468.51     38.80 o
   0   4   1     1648.87     1663.45     10.61 o
   1   4   1      777.61      832.25      7.71 o
   2   4   1     1164.51     1184.57     18.25 o
   3   4   1        4.53        5.41      0.21 o
   4   4   1      132.12      128.79      6.43 o
   5   4   1       11.64       12.25      0.65 o
   6   4   1       18.63       18.26      0.96 o
  -6   5   1       14.42       14.70      0.78 o
  -5   5   1      589.76      577.70      7.83 o
  -4   5   1       25.85       27.65      1.17 o
  -3   5   1       28.56       32.55      1.67 o
  -2   5   1      178.12      194.52      1.95 o
  -1   5   1      549.78      564.81      3.48 o
   0   5   1      162.88      173.11      1.75 o
   1   5   1      360.59      354.33      4.44 o
   2   5   1       33.49       36.72      0.69 o
   3   5   1       55.50       50.40      0.78 o
   4   5   1        1.95        1.55      0.33 o
   5   5   1      122.98      121.98      1.92 o
   6   5   1       76.59       72.14      1.55 o
  -6   6   1       10.27        9.82      0.92 o
  -5   6   1       58.67       58.25      1.19 o
  -4   6   1       39.77       40.17      0.77 o
  -3   6   1      164.90      175.35      4.30 o
  -2   6   1       63.94       68.46      1.09 o
  -1   6   1       48.99       51.49      0.62 o
   0   6   1      977.13     1024.04      9.86 o
   1   6   1      366.70      413.10      6.04 o
   2   6   1        5.29        8.41      0.45 o
   3   6   1        3.25        4.79      0.33 o
   4   6   1      206.19      188.13      3.81 o
   5   6   1       34.05       32.40      1.18 o
   6   6   1       56.38       56.52      2.13 o
  -6   7   1       10.12       11.49      0.87 o
  -5   7   1      114.16      118.46      3.35 o
  -4   7   1       92.34       82.78      1.31 o
  -3   7   1        3.39        3.18      0.38 o
  -2   7   1       20.44       24.76      0.94 o
  -1   7   1      291.00      301.52      3.19 o
   0   7   1      469.26      514.14      6.51 o
   1   7   1       84.28       75.20      1.04 o
   2   7   1       14.44       12.41      0.40 o
   3   7   1       45.78       45.11      0.61 o
   4   7   1       18.19       17.10      0.79 o
   5   7   1        4.34        3.87      0.76 o
   6   7   1        5.20        5.22      1.02 o
  -6   8   1       74.20       78.32      1.68 o
  -5   8   1       49.02       48.16      1.31 o
  -4   8   1       13.64       10.91      0.66 o
  -3   8   1        4.63        5.61      0.50 o
  -2   8   1       25.72       25.48      0.85 o
  -1   8   1       44.63       40.37      0.84 o
   0   8   1      328.38      332.07      2.45 o
   1   8   1      243.43      241.57      3.04 o
   2   8   1        7.25        7.97      0.65 o
   3   8   1       12.28       12.56      0.69 o
   4   8   1      104.38       98.27      1.49 o
   5   8   1       41.42       45.58      1.28 o
   6   8   1       12.97       14.35      1.15 o
  -5   9   1        9.25        9.73      0.80 o
  -4   9   1       10.93       10.36      0.67 o
  -3   9   1        5.41        4.00      0.46 o
  -2   9   1      197.75      207.25      1.31 o
  -1   9   1      162.24      157.84      1.66 o
   0   9   1      318.44      319.42      1.81 o
   1   9   1      130.17      131.61      1.52 o
   2   9   1       40.51       42.10      0.92 o
   3   9   1      284.17      273.38      4.48 o
   4   9   1       26.31       21.82      0.90 o
   5   9   1       13.50       12.83      0.91 o
  -5  10   1        8.08       12.22      0.85 o
  -4  10   1        7.05        5.19      0.80 o
  -3  10   1       21.36       22.59      0.84 o
  -2  10   1        6.98        7.54      0.46 o
  -1  10   1      246.27      240.94      2.11 o
   0  10   1       65.75       65.31      1.12 o
   1  10   1       10.20       10.21      0.62 o
   2  10   1       49.79       49.39      1.02 o
   3  10   1       77.32       81.38      1.24 o
   4  10   1       12.71       13.75      0.88 o
   5  10   1       10.30       11.01      1.15 o
  -4  11   1       28.39       27.43      1.26 o
  -3  11   1       16.71       16.67      0.66 o
  -2  11   1       32.73       36.12      1.00 o
  -1  11   1       46.62       47.76      1.17 o
   0  11   1       32.47       32.92      0.87 o
   1  11   1       48.01       45.04      0.98 o
   2  11   1       34.68       31.28      1.21 o
   3  11   1       25.07       26.86      0.99 o
   4  11   1        1.25        0.69      0.81 o
  -4  12   1        8.53       11.11      1.02 o
  -3  12   1       17.86       18.64      0.84 o
  -2  12   1       15.50       16.25      0.78 o
  -1  12   1       51.90       54.50      1.39 o
   0  12   1       35.52       32.27      1.36 o
   1  12   1        4.40        4.63      0.63 o
   2  12   1       22.04       25.21      0.94 o
   3  12   1       22.19       24.13      0.97 o
   4  12   1       64.23       65.02      3.37 o
  -3  13   1       30.59       29.90      1.41 o
  -2  13   1       19.14       20.73      1.05 o
  -1  13   1       17.08       15.69      0.96 o
   0  13   1       53.53       53.45      1.22 o
   1  13   1       12.86       14.69      1.19 o
   2  13   1        5.90        5.64      0.82 o
   3  13   1        0.03        0.32      1.04 o
  -2  14   1        7.93        7.84      1.01 o
  -1  14   1        2.98        3.11      0.93 o
   0  14   1       54.26       58.45      1.89 o
   1  14   1       27.03       32.34      1.17 o
   2  14   1       10.15       12.11      1.21 o
  -7   0   2       38.97       41.04      1.37 o
  -6   0   2        2.21        1.64      0.98 o
  -5   0   2        0.00        0.73      1.05 o
  -4   0   2       81.34       96.83      1.55 o
  -3   0   2      265.58      287.23      1.93 o
  -2   0   2       48.43       60.36      0.79 o
  -1   0   2     1492.53     1422.60     20.23 o
   1   0   2      253.20      222.47      2.04 o
   2   0   2       88.96       84.25      0.98 o
   3   0   2       45.97       41.65      0.78 o
   4   0   2       12.94       14.17      0.62 o
   5   0   2        0.01       -0.20      0.76 o
   6   0   2       37.38       41.72      1.40 o
   7   0   2        1.72        1.85      1.30 o
  -7   1   2        3.58        2.18      0.77 o
  -6   1   2       49.63       48.50      0.94 o
  -5   1   2      257.10      246.78      9.26 o
  -4   1   2       72.71       69.31      4.15 o
  -3   1   2       24.06       36.87      0.89 o
  -2   1   2      500.29      524.64      2.41 o
  -1   1   2     1526.42     1440.77     10.23 o
   0   1   2      286.39      291.34      1.21 o
   1   1   2      251.80      237.23      1.88 o
   2   1   2      445.04      443.17      2.56 o
   3   1   2      231.23      246.68      1.62 o
   4   1   2      101.40      101.67      1.79 o
   5   1   2       57.26       59.50      1.02 o
   6   1   2       64.78       68.38      1.05 o
   7   1   2       37.25       38.90      1.66 o
  -7   2   2       25.67       26.31      1.10 o
  -6   2   2       68.79       71.72      1.97 o
  -5   2   2       92.36       80.78      1.23 o
  -4   2   2       43.64       39.73      0.68 o
  -3   2   2      430.19      461.61      2.96 o
  -2   2   2      368.89      378.28      2.05 o
  -1   2   2     1954.57     1942.75      8.79 o
   0   2   2     1146.49     1105.13      7.73 o
   1   2   2      176.14      167.96      1.72 o
   2   2   2      410.69      403.45      3.37 o
   3   2   2      179.53      185.45      1.04 o
   4   2   2      127.16      129.70      1.00 o
   5   2   2       14.48       14.63      0.58 o
   6   2   2        1.85        2.67      0.76 o
   7   2   2        2.89        4.65      1.01 o
  -7   3   2       36.93       39.94      2.06 o
  -6   3   2        3.66        3.48      0.68 o
  -5   3   2       22.97       21.83      0.65 o
  -4   3   2       29.87       30.07      1.16 o
  -3   3   2      109.37      118.78      2.25 o
  -2   3   2       35.51       39.76      0.59 o
  -1   3   2      111.99      121.74      0.94 o
   0   3   2     4825.63     4685.86     28.45 o
   1   3   2      228.85      224.93      2.80 o
   2   3   2      238.44      236.80      3.21 o
   3   3   2       97.44       97.26      0.66 o
   4   3   2       52.27       52.13      0.66 o
   5   3   2       75.12       73.45      1.33 o
   6   3   2        4.50        5.07      0.69 o
  -7   4   2       29.04       29.88      1.21 o
  -6   4   2      146.39      143.82      1.55 o
  -5   4   2       15.62       15.76      0.61 o
  -4   4   2       46.22       41.84      0.97 o
  -3   4   2      219.67      205.01      3.87 o
  -2   4   2      382.91      395.74      3.48 o
  -1   4   2      147.22      165.21      1.98 o
   0   4   2      576.88      594.07      5.89 o
   1   4   2      523.31      496.08      4.49 o
   2   4   2       14.58       16.73      0.22 o
   3   4   2       51.86       56.33      1.07 o
   4   4   2      174.87      170.14      1.51 o
   5   4   2       37.12       35.92      0.71 o
   6   4   2        5.65        5.09      0.84 o
  -6   5   2       17.19       17.09      0.72 o
  -5   5   2       16.62       19.34      0.66 o
  -4   5   2      126.94      117.54      2.98 o
  -3   5   2      239.61      225.42      4.07 o
  -2   5   2      349.13      383.92      1.56 o
  -1   5   2      215.17      230.75      0.77 o
   0   5   2     1112.33     1137.61     14.36 o
   1   5   2      699.01      732.24      7.12 o
   2   5   2        4.19        2.28      0.20 o
   3   5   2       47.21       47.44      0.63 o
   4   5   2        2.02        2.59      0.37 o
   5   5   2       59.33       57.69      1.24 o
   6   5   2       10.19        9.42      0.91 o
  -6   6   2       96.76       91.80      1.47 o
  -5   6   2       89.29       82.51      1.76 o
  -4   6   2       24.47       22.91      0.59 o
  -3   6   2      109.22      114.01      1.24 o
  -2   6   2       83.56       90.31      0.91 o
  -1   6   2      109.38      106.51      0.75 o
   0   6   2       18.14       17.38      0.38 o
   1   6   2       68.29       64.19      0.82 o
   2   6   2       38.66       38.10      1.01 o
   3   6   2       80.81       78.27      0.92 o
   4   6   2        5.64        5.25      0.73 o
   5   6   2       10.23       10.03      0.82 o
   6   6   2        1.91        2.99      0.86 o
  -6   7   2       15.04       17.45      0.96 o
  -5   7   2        9.05        9.00      0.77 o
  -4   7   2      130.50      125.62      2.06 o
  -3   7   2       66.09       70.58      3.05 o
  -2   7   2       15.16       16.49      0.36 o
  -1   7   2      149.55      150.55      1.46 o
   0   7   2      302.64      305.46      4.10 o
   1   7   2       94.70       91.65      1.42 o
   2   7   2        3.44        5.50      0.52 o
   3   7   2      134.96      127.55      2.20 o
   4   7   2       15.37       16.52      0.79 o
   5   7   2       13.14       14.22      0.86 o
   6   7   2       49.57       50.88      1.92 o
  -6   8   2        5.45        5.19      0.85 o
  -5   8   2        6.55        7.27      0.75 o
  -4   8   2       10.33        7.83      0.69 o
  -3   8   2       26.25       26.33      0.85 o
  -2   8   2       25.56       24.82      0.67 o
  -1   8   2      183.31      189.33      1.88 o
   0   8   2      115.19      112.29      1.07 o
   1   8   2       13.44       13.51      0.38 o
   2   8   2       35.95       32.76      1.39 o
   3   8   2       58.53       55.02      1.17 o
   4   8   2       11.65       11.48      0.80 o
   5   8   2       14.12       13.63      0.89 o
  -5   9   2       12.62       10.28      1.07 o
  -4   9   2        9.34        7.66      0.70 o
  -3   9   2       13.87       11.87      0.70 o
  -2   9   2      183.24      174.56      4.96 o
  -1   9   2      348.81      340.50      5.56 o
   0   9   2       60.63       59.32      0.75 o
   1   9   2       69.60       67.31      1.18 o
   2   9   2      137.99      130.13      1.63 o
   3   9   2        6.12        5.68      0.53 o
   4   9   2       33.37       36.73      2.14 o
   5   9   2        4.54        3.92      0.85 o
  -5  10   2        0.11        0.38      0.77 o
  -4  10   2       10.31       11.53      0.73 o
  -3  10   2      101.99      101.41      1.35 o
  -2  10   2       33.78       35.00      0.70 o
  -1  10   2       13.08       11.52      0.51 o
   0  10   2      210.96      204.42      3.92 o
   1  10   2      175.73      167.03      1.82 o
   2  10   2       65.54       58.20      0.90 o
   3  10   2       15.53       15.36      0.73 o
   4  10   2       11.44       11.10      1.32 o
   5  10   2        6.03        6.48      0.91 o
  -4  11   2        3.84        3.11      1.14 o
  -3  11   2        2.89        2.59      0.64 o
  -2  11   2        7.44        7.69      0.52 o
  -1  11   2       93.65       95.44      1.23 o
   0  11   2       27.25       27.67      1.01 o
   1  11   2       56.62       59.33      1.20 o
   2  11   2      106.65      115.48      1.61 o
   3  11   2       37.77       36.75      2.11 o
   4  11   2       24.52       25.45      1.04 o
  -4  12   2        2.73        2.35      0.97 o
  -3  12   2       11.09       11.33      0.73 o
  -2  12   2       72.80       73.03      1.59 o
  -1  12   2        8.65        9.26      0.59 o
   0  12   2        0.02        0.57      0.74 o
   1  12   2       51.68       54.37      1.63 o
   2  12   2       49.67       54.21      1.61 o
   3  12   2       21.53       23.29      0.96 o
  -3  13   2       18.17       16.25      0.98 o
  -2  13   2       22.12       24.58      1.94 o
  -1  13   2       20.58       21.62      1.04 o
   0  13   2       19.20       20.08      0.96 o
   1  13   2        5.92        6.84      0.85 o
   2  13   2       15.77       15.54      0.91 o
   3  13   2       21.40       22.12      1.24 o
  -2  14   2       30.96       33.00      1.40 o
  -1  14   2        0.67        0.26      0.92 o
   0  14   2        6.80        7.85      1.17 o
   1  14   2       26.68       27.97      1.45 o
  -7   0   3       10.66       10.08      1.12 o
  -6   0   3       12.04       11.41      1.29 o
  -5   0   3       67.42       70.81      1.65 o
  -4   0   3      269.68      261.94      3.16 o
  -3   0   3      183.89      175.94      1.77 o
  -2   0   3      184.86      192.21      2.03 o
  -1   0   3       64.62       75.24      1.13 o
   0   0   3      757.88      747.79      1.52 o
   1   0   3      990.91      935.27      8.40 o
   2   0   3      394.44      420.88      6.36 o
   3   0   3        1.91        1.45      0.23 o
   4   0   3        4.80        5.40      0.52 o
   5   0   3        7.22        7.28      0.77 o
   6   0   3       52.00       51.93      1.33 o
  -7   1   3       28.66       30.90      1.00 o
  -6   1   3       16.28       13.32      1.04 o
  -5   1   3       17.80       14.99      0.74 o
  -4   1   3        5.19        5.84      0.57 o
  -3   1   3      151.03      146.54      1.96 o
  -2   1   3      253.72      266.11      2.53 o
  -1   1   3      181.67      183.39      2.66 o
   0   1   3     1315.42     1334.35      7.78 o
   1   1   3       93.10       89.81      0.63 o
   2   1   3      379.76      395.75      1.96 o
   3   1   3      645.91      660.88      5.64 o
   4   1   3       57.19       59.97      0.66 o
   5   1   3       46.98       45.46      0.75 o
   6   1   3        3.82        2.74      0.63 o
  -7   2   3        1.65        1.23      0.78 o
  -6   2   3       13.86       15.80      1.05 o
  -5   2   3      174.53      167.90      2.10 o
  -4   2   3      163.31      159.56      2.89 o
  -3   2   3      118.70      134.71      1.68 o
  -2   2   3      319.17      325.83      2.29 o
  -1   2   3      745.15      750.86      7.26 o
   0   2   3      630.15      620.92      4.29 o
   1   2   3     1189.29     1220.87     11.28 o
   2   2   3        5.50        9.19      0.71 o
   3   2   3       71.01       65.98      0.57 o
   4   2   3      493.22      474.50      3.77 o
   5   2   3      254.55      253.89      3.39 o
   6   2   3       11.74       11.43      0.92 o
  -7   3   3        1.24        1.51      1.32 o
  -6   3   3      127.30      122.33      2.23 o
  -5   3   3       64.13       55.13      0.92 o
  -4   3   3       56.61       56.56      0.96 o
  -3   3   3       49.30       48.45      1.71 o
  -2   3   3      983.19     1013.80     10.41 o
  -1   3   3      426.79      439.40      4.95 o
   0   3   3      555.49      555.19      8.93 o
   1   3   3      201.35      210.17      2.36 o
   2   3   3       28.96       29.52      0.44 o
   3   3   3      357.29      355.18      2.62 o
   4   3   3       43.58       47.32      0.71 o
   5   3   3       20.21       18.92      0.59 o
   6   3   3        1.40        1.52      0.81 o
  -7   4   3       36.98       36.43      1.55 o
  -6   4   3       58.91       60.60      1.09 o
  -5   4   3        1.50        2.14      0.53 o
  -4   4   3       23.58       24.71      0.74 o
  -3   4   3       72.33       78.72      2.06 o
  -2   4   3       16.37       17.26      0.31 o
  -1   4   3      843.45      897.89     10.13 o
   0   4   3      414.44      453.98      2.95 o
   1   4   3      344.97      353.40     10.00 o
   2   4   3      111.21      113.63      2.83 o
   3   4   3      130.02      125.23      1.16 o
   4   4   3       24.58       23.78      1.16 o
   5   4   3       22.48       20.74      0.97 o
   6   4   3       22.30       24.24      1.02 o
  -6   5   3       28.81       26.75      0.80 o
  -5   5   3       56.42       57.57      1.32 o
  -4   5   3       93.14       92.00      1.31 o
  -3   5   3      139.60      148.78      2.32 o
  -2   5   3       63.35       64.77      1.33 o
  -1   5   3      247.99      271.72      2.55 o
   0   5   3      496.32      512.26      3.23 o
   1   5   3      286.94      280.41      4.89 o
   2   5   3      329.75      303.95      3.54 o
   3   5   3       70.43       65.66      1.16 o
   4   5   3       33.93       33.05      0.68 o
   5   5   3       49.96       48.81      1.60 o
   6   5   3       12.84       13.35      0.95 o
  -6   6   3        1.06        1.26      0.71 o
  -5   6   3       28.68       26.91      0.95 o
  -4   6   3       97.11       97.19      2.21 o
  -3   6   3        0.18        0.60      0.35 o
  -2   6   3      213.22      214.68      3.18 o
  -1   6   3      429.71      440.80      3.39 o
   0   6   3       95.14       98.64      1.16 o
   1   6   3      166.39      155.84      2.12 o
   2   6   3      193.34      178.49      1.39 o
   3   6   3      126.11      131.60      4.35 o
   4   6   3       36.10       33.72      1.33 o
   5   6   3       29.68       30.99      0.97 o
   6   6   3       17.00       17.66      1.23 o
  -6   7   3       38.11       36.63      1.51 o
  -5   7   3        1.47        1.37      0.59 o
  -4   7   3      113.96      120.83      2.43 o
  -3   7   3      154.55      134.56      2.44 o
  -2   7   3       82.62       85.37      2.32 o
  -1   7   3      221.71      219.17      4.60 o
   0   7   3      122.15      124.28      1.32 o
   1   7   3        1.99        2.29      0.19 o
   2   7   3      259.85      254.25      2.91 o
   3   7   3       26.61       24.69      0.53 o
   4   7   3       14.15       14.34      1.02 o
   5   7   3        9.66       10.84      0.85 o
   6   7   3       12.57       13.11      1.00 o
  -6   8   3        4.78        4.73      0.84 o
  -5   8   3       19.33       21.14      1.17 o
  -4   8   3        7.75        8.33      0.59 o
  -3   8   3       14.20       15.73      0.88 o
  -2   8   3       74.61       70.46      1.32 o
  -1   8   3      165.90      166.02      1.91 o
   0   8   3      140.62      142.10      1.10 o
   1   8   3        2.09        2.29      0.22 o
   2   8   3       53.45       56.44      1.60 o
   3   8   3       20.27       18.76      0.54 o
   4   8   3        4.52        3.44      0.72 o
   5   8   3        3.30        3.67      0.81 o
  -5   9   3       14.78       15.02      1.56 o
  -4   9   3       33.06       32.20      0.82 o
  -3   9   3       61.39       59.62      1.82 o
  -2   9   3       81.40       67.12      1.35 o
  -1   9   3      175.47      166.83      0.93 o
   0   9   3       20.14       18.97      0.50 o
   1   9   3       11.38       11.55      0.62 o
   2   9   3        6.43        4.79      0.47 o
   3   9   3       17.97       15.99      0.64 o
   4   9   3       54.84       58.29      1.18 o
   5   9   3        8.27        8.91      0.95 o
  -5  10   3        7.53        6.56      1.01 o
  -4  10   3       13.60       12.29      0.78 o
  -3  10   3       34.72       33.99      0.90 o
  -2  10   3       73.26       74.57      0.93 o
  -1  10   3       63.18       63.66      1.41 o
   0  10   3        4.38        4.10      0.52 o
   1  10   3       65.62       62.64      0.93 o
   2  10   3       44.28       47.75      0.82 o
   3  10   3       46.24       45.56      1.34 o
   4  10   3       10.31       11.08      0.87 o
  -4  11   3       18.58       17.77      0.93 o
  -3  11   3        6.39        7.04      0.72 o
  -2  11   3       45.62       42.92      1.10 o
  -1  11   3       17.20       14.73      0.55 o
   0  11   3       62.80       58.83      1.82 o
   1  11   3        0.02        0.55      0.59 o
   2  11   3        0.99        1.57      0.74 o
   3  11   3       15.16       13.38      0.85 o
   4  11   3       39.59       41.99      2.92 o
  -4  12   3        4.88        3.09      0.96 o
  -3  12   3        4.83        5.66      0.70 o
  -2  12   3        3.78        4.92      0.63 o
  -1  12   3        6.05        4.93      0.56 o
   0  12   3        0.26        1.14      0.74 o
   1  12   3       37.19       38.84      0.91 o
   2  12   3       19.35       18.82      1.20 o
   3  12   3        5.42        6.44      1.20 o
  -3  13   3       14.37       15.09      1.44 o
  -2  13   3       12.55       12.62      0.83 o
  -1  13   3        4.16        4.33      0.69 o
   0  13   3       22.21       25.90      1.01 o
   1  13   3        3.07        3.30      1.01 o
   2  13   3        8.32        9.97      0.88 o
  -2  14   3        3.78        4.97      1.00 o
  -1  14   3       44.95       45.67      1.29 o
   0  14   3        4.69        8.37      0.95 o
   1  14   3        3.54        3.00      1.06 o
  -7   0   4        2.72        1.98      1.32 o
  -6   0   4      123.42      128.86      3.47 o
  -5   0   4      147.54      148.71      1.97 o
  -4   0   4      187.65      180.59      2.38 o
  -3   0   4     1323.20     1431.99      4.49 o
  -2   0   4       79.28       93.17      1.16 o
  -1   0   4        7.48        7.99      0.36 o
   0   0   4        5.27        5.22      0.32 o
   1   0   4        0.63        1.27      0.21 o
   2   0   4     3321.01     3458.01     30.77 o
   3   0   4       14.50       12.40      0.29 o
   4   0   4        1.59        2.79      0.50 o
   5   0   4       14.04       16.66      0.83 o
   6   0   4        0.01        0.21      0.90 o
  -7   1   4        3.60        3.00      1.08 o
  -6   1   4        4.24        4.14      0.75 o
  -5   1   4       15.66       14.69      0.69 o
  -4   1   4       17.96       19.62      1.09 o
  -3   1   4      111.06      110.51      1.30 o
  -2   1   4      155.02      156.21      2.46 o
  -1   1   4      824.87      790.58      5.58 o
   0   1   4     1009.82     1036.04      6.87 o
   1   1   4      650.87      661.65      5.03 o
   2   1   4      137.62      143.40      3.03 o
   3   1   4      125.78      125.69      1.16 o
   4   1   4      442.73      426.60      4.46 o
   5   1   4       68.28       65.50      0.88 o
   6   1   4        1.65        1.80      0.69 o
  -7   2   4       11.16       10.58      1.17 o
  -6   2   4       33.10       33.24      1.26 o
  -5   2   4       33.99       34.49      1.30 o
  -4   2   4      102.82      110.11      2.46 o
  -3   2   4      619.33      653.09      3.16 o
  -2   2   4       82.56       78.76      2.08 o
  -1   2   4      180.38      199.35      1.56 o
   0   2   4       67.39       77.52      0.88 o
   1   2   4      649.23      676.46      5.25 o
   2   2   4     2026.67     2136.63      9.82 o
   3   2   4      419.63      404.63     10.66 o
   4   2   4       33.43       35.98      0.53 o
   5   2   4       28.57       28.46      1.06 o
   6   2   4       18.77       20.41      1.17 o
  -7   3   4       39.25       40.92      2.35 o
  -6   3   4        2.80        2.43      0.81 o
  -5   3   4        0.13        0.22      0.73 o
  -4   3   4      111.87      132.77      8.70 o
  -3   3   4       33.21       30.21      1.07 o
  -2   3   4       37.83       44.52      0.66 o
  -1   3   4     1045.11     1114.17      8.07 o
   0   3   4       84.01       98.69      0.73 o
   1   3   4      110.54      119.34      1.21 o
   2   3   4        1.50        4.40      0.90 o
   3   3   4      383.87      389.43      8.05 o
   4   3   4      359.20      354.37      3.21 o
   5   3   4        2.63        2.86      0.52 o
   6   3   4       19.47       19.50      0.94 o
  -7   4   4       12.78       11.57      1.25 o
  -6   4   4       18.62       17.66      1.20 o
  -5   4   4       49.57       48.25      1.42 o
  -4   4   4       38.40       48.47      0.89 o
  -3   4   4       70.78       75.54      0.86 o
  -2   4   4      147.23      160.79      1.12 o
  -1   4   4       52.72       63.98      0.53 o
   0   4   4       49.98       55.45      0.69 o
   1   4   4      169.91      163.77      1.43 o
   2   4   4      193.80      196.02     10.88 o
   3   4   4       53.41       51.74      1.05 o
   4   4   4       41.11       38.57      0.71 o
   5   4   4       67.63       63.05      1.68 o
   6   4   4        4.03        4.92      0.84 o
  -6   5   4        9.92       10.03      0.90 o
  -5   5   4        8.32        5.68      0.60 o
  -4   5   4       65.21       61.46      1.25 o
  -3   5   4      248.11      272.58      5.31 o
  -2   5   4      467.96      464.45      6.75 o
  -1   5   4      239.13      238.57      3.51 o
   0   5   4       24.71       22.59      0.90 o
   1   5   4       72.02       72.77      0.83 o
   2   5   4      331.30      317.06      1.74 o
   3   5   4      327.24      318.96     10.00 o
   4   5   4      179.04      166.15      1.43 o
   5   5   4       20.46       20.21      0.95 o
   6   5   4        1.50        1.25      0.81 o
  -6   6   4       14.46       15.53      0.74 o
  -5   6   4       26.03       26.69      0.91 o
  -4   6   4       31.04       30.43      0.84 o
  -3   6   4       33.95       29.48      0.87 o
  -2   6   4      209.77      205.83      2.04 o
  -1   6   4       64.46       65.99      0.66 o
   0   6   4      286.56      274.90      2.69 o
   1   6   4        9.18        8.88      0.20 o
   2   6   4       55.36       48.78      1.06 o
   3   6   4       36.05       33.87      0.47 o
   4   6   4       21.94       22.49      1.44 o
   5   6   4       79.97       78.83      1.36 o
   6   6   4        7.77        7.93      0.93 o
  -6   7   4       28.89       29.60      1.08 o
  -5   7   4       19.29       18.85      0.81 o
  -4   7   4       30.37       30.66      0.84 o
  -3   7   4       41.44       42.46      0.98 o
  -2   7   4       76.71       75.88      1.04 o
  -1   7   4      107.16      109.21      0.68 o
   0   7   4      254.88      268.67      2.29 o
   1   7   4      333.85      318.34      6.19 o
   2   7   4       30.91       31.17      0.50 o
   3   7   4       31.64       27.02      0.60 o
   4   7   4       49.14       49.82      1.13 o
   5   7   4       32.81       29.61      0.93 o
  -6   8   4       20.34       19.84      0.97 o
  -5   8   4        2.05        1.10      0.61 o
  -4   8   4        3.57        4.51      0.62 o
  -3   8   4       46.39       39.02      1.04 o
  -2   8   4      394.49      401.94      3.32 o
  -1   8   4       97.09       95.13      1.17 o
   0   8   4      142.17      138.76      1.24 o
   1   8   4       18.71       17.94      0.50 o
   2   8   4      139.58      129.69      1.66 o
   3   8   4       96.72       92.26      2.35 o
   4   8   4       24.29       23.45      0.84 o
   5   8   4        6.97        8.64      0.78 o
  -5   9   4        6.94        6.00      1.22 o
  -4   9   4        5.39        4.68      0.75 o
  -3   9   4       26.75       25.14      1.26 o
  -2   9   4       55.03       56.52      1.70 o
  -1   9   4       35.62       38.01      0.90 o
   0   9   4       15.88       19.00      0.45 o
   1   9   4       55.18       54.90      3.73 o
   2   9   4       43.92       43.84      0.78 o
   3   9   4       11.57       13.52      0.86 o
   4   9   4       71.07       73.19      1.89 o
   5   9   4        0.44       -0.06      0.83 o
  -5  10   4       12.74       13.63      1.08 o
  -4  10   4        3.49        3.77      0.90 o
  -3  10   4        9.05        9.17      0.69 o
  -2  10   4      184.36      173.42      2.73 o
  -1  10   4       87.80       75.51      1.11 o
   0  10   4       39.51       30.84      0.70 o
   1  10   4       33.49       29.46      0.69 o
   2  10   4       34.95       31.60      0.77 o
   3  10   4      191.64      186.81      3.19 o
   4  10   4       16.96       18.28      0.84 o
  -4  11   4       52.68       52.97      1.79 o
  -3  11   4       35.86       38.47      0.92 o
  -2  11   4       15.19       15.39      0.60 o
  -1  11   4        5.02        4.53      0.56 o
   0  11   4       47.07       49.17      1.05 o
   1  11   4       46.17       46.96      1.22 o
   2  11   4       12.71       11.27      0.82 o
   3  11   4       21.44       22.43      0.95 o
   4  11   4       13.28       14.28      1.03 o
  -4  12   4       24.60       25.65      1.06 o
  -3  12   4       54.82       57.42      1.87 o
  -2  12   4        6.77        7.83      0.65 o
  -1  12   4        1.58        0.96      0.61 o
   0  12   4        4.94        3.68      0.75 o
   1  12   4       32.22       38.43      1.48 o
   2  12   4       16.87       17.85      0.95 o
   3  12   4       34.84       36.88      1.22 o
  -3  13   4       46.13       49.68      3.54 o
  -2  13   4        8.30       11.93      1.24 o
  -1  13   4        6.74        8.31      0.74 o
   0  13   4        4.14        5.07      0.83 o
   1  13   4       11.30       13.95      1.16 o
   2  13   4       21.26       20.29      1.43 o
  -1  14   4       27.72       32.58      1.32 o
   0  14   4        6.12        5.51      1.13 o
   1  14   4        4.76        4.01      1.14 o
  -7   0   5       26.94       24.88      1.66 o
  -6   0   5       70.75       66.54      1.52 o
  -5   0   5       37.16       36.68      1.15 o
  -4   0   5       23.24       23.81      0.89 o
  -3   0   5      940.70      947.43      6.88 o
  -2   0   5     2401.94     2377.88     22.39 o
  -1   0   5       40.31       37.56      0.69 o
   0   0   5        7.41        9.50      0.60 o
   1   0   5       30.92       38.99      0.47 o
   2   0   5      237.87      238.50      3.09 o
   3   0   5       90.41       76.99      1.21 o
   4   0   5      117.81      121.42      1.48 o
   5   0   5       15.92       14.68      0.81 o
   6   0   5       22.65       22.32      1.15 o
  -7   1   5       20.83       23.72      1.34 o
  -6   1   5       54.57       54.49      1.96 o
  -5   1   5       23.44       18.12      0.73 o
  -4   1   5       27.88       30.84      1.56 o
  -3   1   5       32.73       28.69      0.59 o
  -2   1   5       37.47       45.97      0.63 o
  -1   1   5      274.55      297.41      2.02 o
   0   1   5      710.88      751.89     11.99 o
   1   1   5     1970.95     2054.58     27.67 o
   2   1   5      192.84      198.08      1.85 o
   3   1   5      213.76      199.57      1.59 o
   4   1   5       10.11        8.96      0.37 o
   5   1   5       21.11       18.94      0.57 o
   6   1   5       33.48       35.71      1.09 o
  -7   2   5       27.77       30.73      1.37 o
  -6   2   5       11.16       10.15      1.00 o
  -5   2   5       92.67       86.91      1.47 o
  -4   2   5      266.47      262.78      4.05 o
  -3   2   5      255.86      259.81      3.58 o
  -2   2   5      878.92      921.21      8.55 o
  -1   2   5      881.32      934.28     10.55 o
   0   2   5      279.98      300.13      2.95 o
   1   2   5      209.06      217.86      1.56 o
   2   2   5       89.16       92.66      0.82 o
   3   2   5       91.62       86.82      1.23 o
   4   2   5      121.08      109.79      1.01 o
   5   2   5        6.51        6.05      0.51 o
   6   2   5        6.76        7.39      0.70 o
  -7   3   5       17.41       18.32      1.26 o
  -6   3   5        2.69        2.42      0.84 o
  -5   3   5       24.65       27.40      1.39 o
  -4   3   5       20.41       22.38      0.81 o
  -3   3   5      353.66      360.80      5.36 o
  -2   3   5      193.76      195.03      1.31 o
  -1   3   5      259.19      259.74      3.66 o
   0   3   5      427.03      434.42      5.73 o
   1   3   5        2.24        2.59      0.20 o
   2   3   5       28.86       36.09      2.95 o
   3   3   5      140.17      137.36      1.73 o
   4   3   5       22.48       20.96      0.57 o
   5   3   5        7.15        7.91      1.24 o
   6   3   5        1.37        0.77      0.75 o
  -7   4   5       18.61       21.09      1.30 o
  -6   4   5       24.36       23.85      1.36 o
  -5   4   5       74.56       68.42      2.27 o
  -4   4   5      492.39      503.16     19.89 o
  -3   4   5      338.69      309.02      6.34 o
  -2   4   5      150.25      174.28      1.09 o
  -1   4   5      751.15      838.76     13.88 o
   0   4   5      283.68      290.44      2.24 o
   1   4   5      399.09      392.77      2.83 o
   2   4   5      153.71      155.61      3.12 o
   3   4   5      145.51      133.92      2.01 o
   4   4   5      330.27      325.33      4.19 o
   5   4   5        8.97       10.84      0.61 o
   6   4   5       13.37       12.64      0.86 o
  -6   5   5       40.54       38.55      1.34 o
  -5   5   5       37.59       39.92      1.09 o
  -4   5   5       17.77       15.91      0.89 o
  -3   5   5      287.88      297.70      2.15 o
  -2   5   5      225.45      206.01      2.90 o
  -1   5   5       51.24       50.63      1.09 o
   0   5   5       40.07       36.49      0.42 o
   1   5   5       11.40       11.07      0.55 o
   2   5   5       31.55       32.26      0.38 o
   3   5   5       33.55       32.28      0.64 o
   4   5   5       25.51       24.89      0.75 o
   5   5   5        1.89        2.05      0.67 o
   6   5   5        9.38       10.01      0.84 o
  -6   6   5       12.64       11.58      0.94 o
  -5   6   5       76.81       80.02      1.42 o
  -4   6   5      175.75      179.74      3.63 o
  -3   6   5      245.04      226.77      2.82 o
  -2   6   5        1.73        2.69      0.48 o
  -1   6   5        7.93        7.24      0.47 o
   0   6   5      100.13       96.13      1.79 o
   1   6   5      200.06      200.43      3.40 o
   2   6   5      411.79      392.12      5.47 o
   3   6   5      379.95      366.65      4.49 o
   4   6   5      243.62      240.73      4.65 o
   5   6   5       25.15       23.05      0.98 o
  -6   7   5        7.36        6.84      1.13 o
  -5   7   5        4.90        4.88      0.70 o
  -4   7   5      100.15       99.01      1.28 o
  -3   7   5      175.20      178.79      4.27 o
  -2   7   5      181.96      178.72      3.58 o
  -1   7   5        2.63        2.56      0.46 o
   0   7   5       32.10       29.14      0.41 o
   1   7   5       23.04       22.73      0.31 o
   2   7   5      122.36      120.40      2.55 o
   3   7   5       18.99       19.38      0.81 o
   4   7   5       27.71       26.89      1.21 o
   5   7   5        0.04       -0.01      0.79 o
  -6   8   5        8.81        7.89      1.04 o
  -5   8   5        3.08        5.85      1.12 o
  -4   8   5       20.64       19.88      0.66 o
  -3   8   5       10.39        9.61      0.79 o
  -2   8   5       81.82       73.80      2.05 o
  -1   8   5       72.42       67.99      1.17 o
   0   8   5       57.60       54.69      2.27 o
   1   8   5      253.33      247.26      3.22 o
   2   8   5      365.34      354.90      4.63 o
   3   8   5       93.72       91.34      1.62 o
   4   8   5       45.57       45.99      1.27 o
   5   8   5       15.08       14.71      0.96 o
  -5   9   5        1.40        3.10      0.95 o
  -4   9   5        5.30        6.59      0.82 o
  -3   9   5       92.71       83.63      1.79 o
  -2   9   5      131.41      114.83      2.96 o
  -1   9   5       39.51       42.85      0.90 o
   0   9   5       24.86       25.07      0.60 o
   1   9   5       82.02       89.24      7.54 o
   2   9   5       61.38       56.52      1.14 o
   3   9   5       93.99       96.24      1.56 o
   4   9   5        0.17        1.35      0.69 o
  -5  10   5       43.90       45.27      1.70 o
  -4  10   5      138.16      146.31      2.64 o
  -3  10   5       39.04       35.29      1.00 o
  -2  10   5        4.19        5.26      0.71 o
  -1  10   5       31.46       30.25      0.66 o
   0  10   5       52.22       46.90      0.88 o
   1  10   5       81.00       78.54      1.61 o
   2  10   5       70.78       71.06      1.03 o
   3  10   5       58.24       55.57      1.78 o
   4  10   5       18.35       17.28      1.18 o
  -4  11   5        9.31        9.78      1.02 o
  -3  11   5        0.46        1.33      0.70 o
  -2  11   5       53.42       53.09      1.09 o
  -1  11   5       27.30       26.52      0.87 o
   0  11   5        0.35        0.38      0.57 o
   1  11   5        0.36        0.33      0.71 o
   2  11   5       48.46       49.85      2.19 o
   3  11   5       53.56       56.24      2.55 o
  -3  12   5       34.22       38.72      1.35 o
  -2  12   5        0.82        0.01      0.60 o
  -1  12   5        4.28        4.63      0.68 o
   0  12   5       27.78       28.37      1.72 o
   1  12   5       17.89       16.48      1.15 o
   2  12   5       34.69       33.31      1.79 o
   3  12   5        9.90       10.14      1.01 o
  -3  13   5        8.86       10.19      0.92 o
  -2  13   5       39.04       36.03      2.02 o
  -1  13   5        0.01        0.32      0.71 o
   0  13   5        8.52        8.28      1.13 o
   1  13   5        2.30        1.89      1.04 o
   2  13   5       16.07       20.49      2.28 o
   0  14   5       28.84       32.61      1.84 o
  -7   0   6        2.55        1.81      1.35 o
  -6   0   6        7.10        6.87      1.03 o
  -5   0   6      219.65      196.33      2.28 o
  -4   0   6        6.67        6.55      0.76 o
  -3   0   6        3.32        3.32      0.64 o
  -2   0   6      642.61      678.72      2.37 o
  -1   0   6       44.35       41.67      0.92 o
   0   0   6       50.08       54.66      1.19 o
   1   0   6      979.77     1068.02     12.67 o
   2   0   6       56.23       53.29      0.61 o
   3   0   6       16.26       17.59      0.65 o
   4   0   6       78.89       74.57      0.99 o
   5   0   6       42.07       37.88      1.38 o
   6   0   6        1.21        0.63      0.96 o
  -7   1   6        1.60        2.72      0.96 o
  -6   1   6        2.67        2.33      0.79 o
  -5   1   6        2.37        3.14      0.65 o
  -4   1   6      104.90      103.55      1.66 o
  -3   1   6      664.28      642.40      8.67 o
  -2   1   6      232.67      239.46      2.44 o
  -1   1   6     1111.72     1173.02      4.91 o
   0   1   6       32.41       42.74      1.22 o
   1   1   6     1032.70     1037.89     11.00 o
   2   1   6      477.83      464.44      3.49 o
   3   1   6       24.80       23.64      1.37 o
   4   1   6       56.28       50.39      1.68 o
   5   1   6       24.25       25.03      0.67 o
   6   1   6        0.16        0.91      0.62 o
  -7   2   6       16.63       16.99      1.28 o
  -6   2   6        9.96       10.23      0.95 o
  -5   2   6       44.19       40.44      0.96 o
  -4   2   6       83.78       75.89      1.19 o
  -3   2   6       68.98       68.36      1.43 o
  -2   2   6      176.89      178.19      2.06 o
  -1   2   6      433.93      413.34      5.59 o
   0   2   6      681.17      698.67      2.89 o
   1   2   6       35.95       37.35      1.26 o
   2   2   6       26.55       26.09      0.49 o
   3   2   6      110.85      106.66      1.22 o
   4   2   6       16.86       16.60      0.95 o
   5   2   6        6.15        5.64      0.50 o
   6   2   6        4.18        4.62      0.72 o
  -7   3   6        3.52        4.40      1.21 o
  -6   3   6        6.90        6.65      1.11 o
  -5   3   6      327.74      317.26      4.75 o
  -4   3   6      376.07      363.58      3.00 o
  -3   3   6      268.67      244.45      8.70 o
  -2   3   6      212.94      223.70      2.23 o
  -1   3   6       16.24       19.22      0.75 o
   0   3   6       50.41       54.95      0.59 o
   1   3   6       11.02       12.02      0.28 o
   2   3   6       10.98        8.79      0.25 o
   3   3   6      171.89      158.28      2.00 o
   4   3   6       10.43        9.88      0.47 o
   5   3   6        0.54        0.90      0.48 o
   6   3   6        4.92        6.03      0.80 o
  -6   4   6        6.85        5.81      0.95 o
  -5   4   6       41.41       39.25      1.53 o
  -4   4   6      465.13      467.04     13.62 o
  -3   4   6      340.77      329.20      5.23 o
  -2   4   6      104.94      105.25      0.75 o
  -1   4   6       99.28       91.45      0.94 o
   0   4   6      889.40      918.37      7.80 o
   1   4   6      490.93      493.47      5.15 o
   2   4   6       35.70       35.58      2.10 o
   3   4   6      122.99      118.75      2.38 o
   4   4   6       31.25       33.06      1.27 o
   5   4   6       26.51       27.11      1.61 o
   6   4   6        7.27        7.89      0.92 o
  -6   5   6       58.64       54.24      2.83 o
  -5   5   6       84.23       77.32      2.09 o
  -4   5   6       63.57       62.51      1.72 o
  -3   5   6       60.36       67.43      1.15 o
  -2   5   6      131.57      130.53      1.69 o
  -1   5   6      440.37      442.93      5.71 o
   0   5   6      168.77      171.05      1.66 o
   1   5   6       40.28       44.01      0.53 o
   2   5   6      144.26      136.78      2.66 o
   3   5   6      404.89      395.70      5.84 o
   4   5   6       31.14       29.56      0.72 o
   5   5   6        1.66        1.37      0.61 o
  -6   6   6       12.26       12.30      1.19 o
  -5   6   6       15.38       15.94      1.09 o
  -4   6   6       37.00       37.93      0.90 o
  -3   6   6      271.91      267.96      5.66 o
  -2   6   6      290.90      288.38      7.09 o
  -1   6   6       43.99       40.22      0.90 o
   0   6   6       66.04       73.00      1.10 o
   1   6   6       15.38       14.97      0.35 o
   2   6   6      112.27      111.43      1.73 o
   3   6   6       88.20       87.01      1.33 o
   4   6   6       41.60       37.81      0.89 o
   5   6   6        4.74        5.13      0.72 o
  -6   7   6       13.63       12.96      1.15 o
  -5   7   6        1.34        1.99      1.09 o
  -4   7   6       23.51       24.39      1.10 o
  -3   7   6      132.84      133.02      1.97 o
  -2   7   6       51.84       50.34      1.05 o
  -1   7   6       60.72       54.02      1.10 o
   0   7   6       56.24       55.43      0.84 o
   1   7   6      172.35      174.44      1.10 o
   2   7   6      310.68      300.50      3.11 o
   3   7   6       44.15       40.31      0.91 o
   4   7   6       35.87       35.52      0.94 o
   5   7   6       15.88       15.17      0.95 o
  -5   8   6       21.66       25.51      1.09 o
  -4   8   6       19.92       16.75      0.77 o
  -3   8   6      138.67      137.43      2.30 o
  -2   8   6      219.45      224.90      3.31 o
  -1   8   6      128.64      124.16      2.32 o
   0   8   6       36.20       33.49      0.97 o
   1   8   6       16.18       16.42      0.74 o
   2   8   6      123.07      119.98      1.59 o
   3   8   6       87.89       85.81      3.45 o
   4   8   6        3.69        3.69      0.77 o
   5   8   6       13.76       16.17      1.02 o
  -5   9   6       24.37       26.34      3.63 o
  -4   9   6       26.10       26.89      1.06 o
  -3   9   6       50.54       45.33      1.26 o
  -2   9   6       19.42       14.40      0.77 o
  -1   9   6       10.49        7.69      0.50 o
   0   9   6      148.05      132.71      6.09 o
   1   9   6      134.27      130.90      1.37 o
   2   9   6        4.03        3.00      0.58 o
   3   9   6        8.33        8.55      0.81 o
   4   9   6       18.56       18.50      0.84 o
  -5  10   6        8.02        8.91      1.06 o
  -4  10   6       31.51       33.39      1.15 o
  -3  10   6        3.62        3.19      0.78 o
  -2  10   6       10.26       11.32      0.77 o
  -1  10   6       42.84       40.28      1.01 o
   0  10   6        5.70        5.11      0.61 o
   1  10   6       51.96       55.60      1.03 o
   2  10   6        2.33        1.74      0.62 o
   3  10   6        3.19        2.86      0.77 o
   4  10   6       49.02       55.20      1.62 o
  -4  11   6       43.13       47.93      2.63 o
  -3  11   6       45.19       44.39      1.49 o
  -2  11   6       29.31       26.29      1.00 o
  -1  11   6       33.79       32.39      2.64 o
   0  11   6       15.59       13.85      0.69 o
   1  11   6       12.26       12.74      0.82 o
   2  11   6       39.82       41.02      1.36 o
   3  11   6        2.41        3.41      1.02 o
  -3  12   6       19.58       19.54      1.02 o
  -2  12   6        0.76        1.04      0.62 o
  -1  12   6       11.38       11.74      0.77 o
   0  12   6       20.53       22.15      0.90 o
   1  12   6        4.79        5.44      0.82 o
   2  12   6       47.28       51.22      3.04 o
  -2  13   6        9.35       12.31      0.86 o
  -1  13   6       38.11       40.20      1.71 o
   0  13   6       14.82       15.92      1.23 o
   1  13   6        2.11        2.48      1.07 o
  -7   0   7       40.44       38.65      1.88 o
  -6   0   7        2.57        2.24      1.03 o
  -5   0   7       19.09       17.93      1.06 o
  -4   0   7        5.28        6.00      0.83 o
  -3   0   7       55.12       52.87      0.99 o
  -2   0   7     1296.51     1410.04      7.85 o
  -1   0   7       29.35       31.88      0.95 o
   0   0   7      435.67      498.31      4.15 o
   1   0   7       83.33       94.33      1.02 o
   2   0   7       41.96       40.67      1.26 o
   3   0   7       61.34       62.81      1.22 o
   4   0   7        2.94        4.06      0.79 o
   5   0   7        0.07        0.42      0.84 o
   6   0   7       36.06       37.89      1.63 o
  -7   1   7       15.21       15.50      1.13 o
  -6   1   7       80.95       77.99      1.30 o
  -5   1   7       12.71       11.67      0.80 o
  -4   1   7      184.06      178.29      3.52 o
  -3   1   7       15.64       14.11      0.59 o
  -2   1   7       16.84       16.19      0.51 o
  -1   1   7      215.62      208.41      2.31 o
   0   1   7      144.33      143.29      3.86 o
   1   1   7      233.24      224.34      2.56 o
   2   1   7      248.24      253.95      5.62 o
   3   1   7        6.96        5.79      0.28 o
   4   1   7       88.75       80.24      1.26 o
   5   1   7       36.14       33.94      1.13 o
   6   1   7        5.91        5.52      0.75 o
  -7   2   7       29.39       34.71      1.26 o
  -6   2   7       47.71       50.90      1.16 o
  -5   2   7       42.16       41.95      1.18 o
  -4   2   7      172.38      160.21      2.28 o
  -3   2   7      134.75      130.60      1.52 o
  -2   2   7      251.19      263.69      4.85 o
  -1   2   7      297.73      319.36      2.85 o
   0   2   7       62.68       61.15      1.09 o
   1   2   7       78.33       86.12      1.77 o
   2   2   7       66.62       62.32      0.66 o
   3   2   7       15.43       13.70      0.47 o
   4   2   7       96.63       88.26      1.07 o
   5   2   7        1.12        1.17      0.54 o
   6   2   7        7.33        8.49      0.86 o
  -6   3   7       79.62       78.54      1.56 o
  -5   3   7        5.55        5.81      0.86 o
  -4   3   7      141.21      135.49      2.02 o
  -3   3   7       29.76       30.48      0.83 o
  -2   3   7       48.23       52.08      1.13 o
  -1   3   7      393.34      377.30      1.97 o
   0   3   7       56.31       60.57      1.11 o
   1   3   7      290.76      299.16      5.78 o
   2   3   7      154.66      157.64      1.39 o
   3   3   7      107.23      100.46      1.83 o
   4   3   7       58.02       55.04      0.69 o
   5   3   7       35.29       39.02      0.86 o
  -6   4   7       39.85       40.45      1.44 o
  -5   4   7      140.48      140.19      2.32 o
  -4   4   7       19.15       18.91      1.12 o
  -3   4   7       16.56       17.72      0.76 o
  -2   4   7       12.44       13.01      0.50 o
  -1   4   7       18.97       22.81      0.35 o
   0   4   7      216.92      220.69      4.37 o
   1   4   7       78.72       76.24      1.14 o
   2   4   7      163.69      150.33      2.12 o
   3   4   7       42.62       45.65      0.74 o
   4   4   7       97.78       92.67      0.85 o
   5   4   7        2.54        3.42      0.57 o
  -6   5   7       15.68       16.71      1.19 o
  -5   5   7       84.32       82.84      2.01 o
  -4   5   7      388.26      372.31      5.11 o
  -3   5   7      154.38      146.19      1.30 o
  -2   5   7       98.72       93.02      1.06 o
  -1   5   7      332.65      334.69      3.83 o
   0   5   7      218.62      219.87      4.11 o
   1   5   7      134.59      134.05      1.57 o
   2   5   7      143.55      142.94      1.20 o
   3   5   7      194.01      180.36      1.80 o
   4   5   7       58.28       58.28      2.01 o
   5   5   7        5.20        4.88      0.66 o
  -6   6   7        4.51        3.78      1.14 o
  -5   6   7       58.02       55.88      1.93 o
  -4   6   7       52.14       51.32      1.24 o
  -3   6   7       48.30       43.30      1.50 o
  -2   6   7        9.72        7.90      0.52 o
  -1   6   7        1.40        1.18      0.45 o
   0   6   7      169.78      160.74      2.58 o
   1   6   7       55.05       50.73      0.65 o
   2   6   7       77.86       75.73      1.15 o
   3   6   7       29.76       27.97      0.76 o
   4   6   7       21.70       22.88      0.79 o
   5   6   7        2.09        2.14      0.65 o
  -6   7   7       12.72       13.32      1.08 o
  -5   7   7       18.73       21.93      1.02 o
  -4   7   7       63.12       62.61      1.27 o
  -3   7   7      274.59      277.76      2.73 o
  -2   7   7       71.30       71.16      0.92 o
  -1   7   7        4.01        3.50      0.48 o
   0   7   7       28.82       29.49      0.61 o
   1   7   7        3.60        3.44      0.85 o
   2   7   7       10.84       11.25      0.53 o
   3   7   7       57.85       52.08      1.85 o
   4   7   7        1.77        1.95      0.61 o
   5   7   7        0.67        0.46      0.73 o
  -5   8   7       23.35       21.35      1.79 o
  -4   8   7        0.86        0.98      0.72 o
  -3   8   7        6.60        6.61      0.71 o
  -2   8   7       25.96       27.86      0.80 o
  -1   8   7       48.73       46.56      0.99 o
   0   8   7       42.77       36.82      0.90 o
   1   8   7       37.01       35.53      0.74 o
   2   8   7       32.26       30.54      0.80 o
   3   8   7       29.28       29.59      0.95 o
   4   8   7       15.22       13.23      0.79 o
  -5   9   7       55.94       54.25      1.67 o
  -4   9   7      102.71      101.57      1.55 o
  -3   9   7       19.90       16.93      1.36 o
  -2   9   7       84.09       86.25      2.33 o
  -1   9   7        1.85        1.17      0.49 o
   0   9   7       16.71       17.70      0.97 o
   1   9   7       34.61       33.65      1.55 o
   2   9   7       43.02       40.97      1.01 o
   3   9   7       10.36        8.60      0.84 o
   4   9   7       22.67       24.83      1.14 o
  -4  10   7        9.99       10.74      1.00 o
  -3  10   7       29.20       30.58      1.13 o
  -2  10   7       55.29       50.30      0.91 o
  -1  10   7       20.98       17.82      0.66 o
   0  10   7        6.90        5.43      0.64 o
   1  10   7       28.05       28.26      0.87 o
   2  10   7       17.82       16.95      0.87 o
   3  10   7       17.04       15.66      1.08 o
  -4  11   7        0.99        0.73      0.94 o
  -3  11   7       44.29       45.23      1.43 o
  -2  11   7       21.04       22.18      0.85 o
  -1  11   7        8.44        7.36      0.63 o
   0  11   7       28.37       29.00      1.30 o
   1  11   7       11.17       11.26      0.84 o
   2  11   7       21.62       19.91      1.72 o
   3  11   7       55.20       61.35      2.06 o
  -3  12   7       18.70       20.07      1.17 o
  -2  12   7        0.79        1.84      0.81 o
  -1  12   7       15.00       17.21      1.25 o
   0  12   7       20.05       18.37      0.95 o
   1  12   7       10.24        9.32      0.88 o
   2  12   7        8.89        8.28      1.08 o
  -2  13   7       41.10       46.37      1.29 o
  -1  13   7       19.38       23.22      1.53 o
   0  13   7       30.00       29.61      1.48 o
   1  13   7        5.26        4.59      1.22 o
  -7   0   8       11.00       10.30      1.60 o
  -6   0   8        9.51        8.30      1.09 o
  -5   0   8       45.34       43.76      1.28 o
  -4   0   8       22.71       20.37      0.97 o
  -3   0   8       26.98       24.10      0.82 o
  -2   0   8       30.32       32.29      0.98 o
  -1   0   8        3.03        2.81      0.72 o
   0   0   8       12.62       15.60      0.59 o
   1   0   8       17.65       18.32      0.53 o
   2   0   8       12.67       11.69      0.51 o
   3   0   8        2.92        3.66      0.48 o
   4   0   8       13.72        8.07      0.86 o
   5   0   8       18.62       19.43      1.07 o
  -6   1   8        0.72        1.17      0.81 o
  -5   1   8       36.85       33.21      1.07 o
  -4   1   8      129.06      129.05      2.30 o
  -3   1   8       40.26       42.76      0.95 o
  -2   1   8      114.83      115.58      2.38 o
  -1   1   8      367.72      388.88      2.86 o
   0   1   8       35.87       43.11      0.68 o
   1   1   8      165.06      157.64      1.55 o
   2   1   8       44.58       43.07      0.83 o
   3   1   8       97.79       92.14      1.04 o
   4   1   8       11.44       10.29      0.55 o
   5   1   8       22.29       22.27      0.77 o
  -6   2   8        8.78       11.39      0.91 o
  -5   2   8      177.98      160.16      3.13 o
  -4   2   8      203.37      188.35      3.94 o
  -3   2   8       35.81       35.02      0.75 o
  -2   2   8       12.86       14.59      0.64 o
  -1   2   8      165.02      156.01      0.93 o
   0   2   8       29.60       36.41      0.53 o
   1   2   8       70.13       68.98      1.25 o
   2   2   8        5.31        5.08      0.31 o
   3   2   8        0.25        1.18      0.42 o
   4   2   8        7.20       10.33      0.56 o
   5   2   8       19.92       20.91      0.76 o
  -6   3   8       53.33       56.86      1.93 o
  -5   3   8        0.20       -0.27      0.76 o
  -4   3   8       23.14       23.00      0.81 o
  -3   3   8        2.21        2.78      0.64 o
  -2   3   8      404.66      398.64      4.62 o
  -1   3   8       19.73       15.61      0.53 o
   0   3   8        6.59        8.01      0.38 o
   1   3   8       29.29       21.47      0.89 o
   2   3   8        4.96        5.21      0.39 o
   3   3   8      128.89      120.47      2.05 o
   4   3   8        2.38        2.98      0.46 o
   5   3   8        9.48        9.01      0.81 o
  -6   4   8       12.53       11.47      1.09 o
  -5   4   8       37.31       33.17      1.15 o
  -4   4   8        6.35        6.77      0.82 o
  -3   4   8       91.52       88.63      1.44 o
  -2   4   8       72.91       71.33      0.97 o
  -1   4   8       90.83       88.67      2.00 o
   0   4   8       99.69      105.03      0.96 o
   1   4   8      292.05      291.22      5.98 o
   2   4   8      137.35      134.75      1.41 o
   3   4   8       40.80       41.74      0.81 o
   4   4   8        7.22        9.00      0.50 o
   5   4   8       11.08       12.30      0.88 o
  -6   5   8       17.14       15.80      1.09 o
  -5   5   8       36.12       37.52      1.45 o
  -4   5   8       67.01       67.56      2.15 o
  -3   5   8       19.21       16.51      0.75 o
  -2   5   8      110.06      110.93      2.13 o
  -1   5   8       30.41       27.95      0.90 o
   0   5   8       28.93       25.99      0.45 o
   1   5   8       42.85       42.84      1.24 o
   2   5   8      136.55      140.88      1.74 o
   3   5   8       56.18       55.59      1.99 o
   4   5   8        9.43        9.12      0.57 o
   5   5   8        6.94        7.57      0.89 o
  -6   6   8       38.14       37.55      1.97 o
  -5   6   8       53.42       52.35      2.93 o
  -4   6   8        4.04        5.08      0.99 o
  -3   6   8      253.87      253.29      1.84 o
  -2   6   8       15.60       12.84      1.23 o
  -1   6   8       34.78       34.14      0.84 o
   0   6   8       90.68       95.07      1.15 o
   1   6   8       12.51       13.04      0.76 o
   2   6   8       43.40       40.02      1.26 o
   3   6   8      118.13      113.08      1.79 o
   4   6   8        7.92        8.05      1.62 o
   5   6   8        3.44        2.40      0.76 o
  -5   7   8       61.67       61.73      1.95 o
  -4   7   8       39.72       41.17      1.83 o
  -3   7   8       22.49       23.91      0.98 o
  -2   7   8       14.89       16.03      0.63 o
  -1   7   8       15.35       14.88      0.60 o
   0   7   8       70.82       69.59      1.21 o
   1   7   8       32.84       33.72      1.26 o
   2   7   8      163.25      168.12      2.14 o
   3   7   8       12.40       10.02      0.67 o
   4   7   8       13.09       12.34      0.70 o
  -5   8   8        4.19        4.46      1.16 o
  -4   8   8       13.45       12.20      0.83 o
  -3   8   8       45.66       42.34      0.97 o
  -2   8   8       61.40       50.41      1.17 o
  -1   8   8       53.06       47.81      0.92 o
   0   8   8       91.85       83.01      1.89 o
   1   8   8       51.95       50.95      1.58 o
   2   8   8       27.49       26.59      0.88 o
   3   8   8       20.60       18.88      1.13 o
   4   8   8        2.25        2.66      0.73 o
  -5   9   8       34.23       32.58      1.92 o
  -4   9   8       46.55       51.13      1.48 o
  -3   9   8      149.12      158.36      3.17 o
  -2   9   8       55.14       55.87      1.45 o
  -1   9   8       18.47       18.85      0.66 o
   0   9   8        1.26        2.02      0.81 o
   1   9   8       20.36       21.69      0.97 o
   2   9   8       32.81       30.44      0.99 o
   3   9   8       22.49       20.23      1.21 o
   4   9   8        6.22        6.37      0.87 o
  -4  10   8       11.63       13.37      1.04 o
  -3  10   8       20.28       18.79      1.31 o
  -2  10   8       40.22       39.04      1.13 o
  -1  10   8       48.34       46.78      0.99 o
   0  10   8        4.39        4.08      0.84 o
   1  10   8       36.65       35.11      1.41 o
   2  10   8        7.39        8.99      0.90 o
   3  10   8       15.28       16.10      0.94 o
  -3  11   8        1.86        1.27      0.87 o
  -2  11   8        2.64        2.31      0.71 o
  -1  11   8       44.92       52.07      1.94 o
   0  11   8       20.72       22.15      1.21 o
   1  11   8        2.05        1.64      0.80 o
   2  11   8       63.44       68.00      2.32 o
  -2  12   8        6.17        5.37      0.87 o
  -1  12   8        3.31        2.68      1.11 o
   0  12   8        4.59        5.14      0.75 o
   1  12   8        6.30        5.34      1.04 o
  -6   0   9        4.51        2.54      1.38 o
  -5   0   9       18.30       20.35      1.10 o
  -4   0   9       13.95       13.21      0.95 o
  -3   0   9      190.64      179.87      1.63 o
  -2   0   9      172.18      166.90      9.04 o
  -1   0   9       27.07       23.44      0.96 o
   0   0   9        0.02        0.87      0.54 o
   1   0   9      101.51      110.36      1.44 o
   2   0   9        2.72        2.95      0.49 o
   3   0   9       19.24       16.78      0.85 o
   4   0   9       15.84       17.85      0.97 o
   5   0   9        0.00       -0.02      0.92 o
  -6   1   9       24.10       23.91      1.01 o
  -5   1   9       56.58       60.20      1.33 o
  -4   1   9      188.53      188.19      1.79 o
  -3   1   9       35.74       37.00      0.89 o
  -2   1   9       67.24       66.63      0.94 o
  -1   1   9       28.26       31.90      0.86 o
   0   1   9      115.46      114.26      2.96 o
   1   1   9      183.30      184.79      1.60 o
   2   1   9      198.08      195.19      3.46 o
   3   1   9        7.04        3.21      0.43 o
   4   1   9       43.68       41.87      1.18 o
   5   1   9        0.44        0.52      0.66 o
  -6   2   9       12.05       14.95      0.94 o
  -5   2   9       49.16       48.56      1.19 o
  -4   2   9       20.33       20.51      0.83 o
  -3   2   9      144.87      143.45      2.40 o
  -2   2   9       51.39       45.51      1.02 o
  -1   2   9      168.98      161.47      2.48 o
   0   2   9      218.64      220.43      3.34 o
   1   2   9      410.52      435.36      4.48 o
   2   2   9       88.53       88.57      3.34 o
   3   2   9       23.15       24.17      0.85 o
   4   2   9       17.18       16.61      0.69 o
   5   2   9       41.53       47.14      1.13 o
  -6   3   9       18.45       17.66      1.00 o
  -5   3   9       52.72       52.21      1.12 o
  -4   3   9       37.63       34.08      0.91 o
  -3   3   9       14.00       12.35      0.66 o
  -2   3   9       10.88       12.05      0.71 o
  -1   3   9        9.36       10.56      0.39 o
   0   3   9      195.92      195.01      1.85 o
   1   3   9      110.60      103.27      1.63 o
   2   3   9       58.78       65.03      1.43 o
   3   3   9      123.11      106.73      1.70 o
   4   3   9       33.54       32.86      0.96 o
   5   3   9       39.11       43.03      1.57 o
  -6   4   9        3.23        3.85      0.98 o
  -5   4   9        8.42        8.36      0.84 o
  -4   4   9       14.78       15.77      1.56 o
  -3   4   9       61.99       61.11      1.15 o
  -2   4   9       58.82       59.10      0.80 o
  -1   4   9       19.59       20.53      0.62 o
   0   4   9       71.12       73.68      0.76 o
   1   4   9       72.95       74.59      1.66 o
   2   4   9      348.16      347.82      4.62 o
   3   4   9       40.30       39.37      1.06 o
   4   4   9       24.58       27.47      0.75 o
   5   4   9       36.10       40.89      1.30 o
  -6   5   9       12.47       14.23      1.09 o
  -5   5   9       27.32       26.23      1.12 o
  -4   5   9       74.38       73.13      1.65 o
  -3   5   9       56.94       53.99      1.34 o
  -2   5   9       10.58        9.39      0.71 o
  -1   5   9       86.52       85.88      2.41 o
   0   5   9      318.86      304.06      5.11 o
   1   5   9      126.82      128.83      2.82 o
   2   5   9       24.80       25.99      1.08 o
   3   5   9        6.64        7.20      0.46 o
   4   5   9        4.39        4.51      0.61 o
  -6   6   9       23.57       29.12      1.83 o
  -5   6   9       12.21       13.34      1.17 o
  -4   6   9       10.66       11.29      1.15 o
  -3   6   9       91.40       92.67      1.61 o
  -2   6   9      294.24      302.34      7.47 o
  -1   6   9       60.03       59.07      1.23 o
   0   6   9       18.05       23.81      0.90 o
   1   6   9      314.40      285.76      3.06 o
   2   6   9       48.01       40.41      1.26 o
   3   6   9       32.68       34.35      0.82 o
   4   6   9        1.77        3.18      0.74 o
  -5   7   9        9.10       10.78      1.36 o
  -4   7   9       15.77       16.35      1.18 o
  -3   7   9       51.32       46.07      1.42 o
  -2   7   9      108.36       99.03      3.62 o
  -1   7   9       28.26       25.31      0.90 o
   0   7   9       16.01       17.06      1.06 o
   1   7   9       52.52       54.67      1.48 o
   2   7   9       17.75       16.49      0.88 o
   3   7   9       18.33       16.64      0.73 o
   4   7   9        7.62       10.11      1.02 o
  -5   8   9       39.24       41.21      4.34 o
  -4   8   9       10.64       12.29      0.96 o
  -3   8   9       34.44       35.32      1.08 o
  -2   8   9       55.31       45.42      2.79 o
  -1   8   9       22.48       19.80      0.79 o
   0   8   9        0.32        1.13      0.59 o
   1   8   9       25.82       27.41      1.01 o
   2   8   9        1.19        1.32      0.74 o
   3   8   9        0.25        0.11      0.76 o
   4   8   9        2.93        3.03      0.87 o
  -4   9   9        5.06        4.29      0.99 o
  -3   9   9       35.37       32.57      1.29 o
  -2   9   9       24.60       23.44      1.12 o
  -1   9   9       33.62       32.00      1.22 o
   0   9   9      183.29      173.49      1.94 o
   1   9   9       22.46       25.69      1.41 o
   2   9   9       78.05       72.57      2.51 o
   3   9   9        2.47        1.78      0.81 o
  -4  10   9        1.20        1.28      0.97 o
  -3  10   9       36.90       31.95      1.36 o
  -2  10   9       10.48       11.98      0.74 o
  -1  10   9       25.54       28.42      1.30 o
   0  10   9        4.59        4.72      0.77 o
   1  10   9        7.93        8.86      0.84 o
   2  10   9        4.98        7.14      0.85 o
  -3  11   9        2.35        2.87      0.90 o
  -2  11   9       21.75       23.76      2.30 o
  -1  11   9       14.27       16.07      1.72 o
   0  11   9        3.64        3.22      0.79 o
   1  11   9       12.94       13.21      1.10 o
   2  11   9       38.60       40.46      1.39 o
  -2  12   9        2.95        3.03      1.05 o
  -1  12   9       11.33       11.61      1.50 o
   0  12   9        6.28        7.09      0.75 o
  -6   0  10       50.65       53.13      2.03 o
  -5   0  10        6.54        2.71      1.37 o
  -4   0  10       12.67       11.91      1.38 o
  -3   0  10      103.78      101.03      5.24 o
  -2   0  10      225.34      203.39      2.37 o
  -1   0  10       52.90       46.11      1.25 o
   0   0  10       42.23       42.43      1.35 o
   1   0  10      181.31      169.06      1.81 o
   2   0  10      283.92      266.08      5.09 o
   3   0  10        4.84        6.98      0.83 o
   4   0  10       20.16       21.05      1.06 o
   5   0  10       64.45       72.56      1.60 o
  -6   1  10       13.95       14.27      0.97 o
  -5   1  10        0.22        0.55      0.76 o
  -4   1  10       77.58       82.11      2.22 o
  -3   1  10      131.55      135.99      5.16 o
  -2   1  10      315.72      311.61      2.46 o
  -1   1  10      220.74      207.33      2.35 o
   0   1  10      137.32      137.77      1.36 o
   1   1  10       99.43       87.64      1.78 o
   2   1  10       33.11       29.38      0.62 o
   3   1  10       61.76       67.49      1.39 o
   4   1  10       55.84       56.13      1.19 o
   5   1  10       13.03       15.21      0.81 o
  -6   2  10        6.22        6.84      0.93 o
  -5   2  10       51.96       51.70      1.67 o
  -4   2  10       42.02       48.74      1.02 o
  -3   2  10      136.11      131.53      1.70 o
  -2   2  10       38.11       43.84      0.74 o
  -1   2  10      158.05      158.70      2.60 o
   0   2  10       83.83       80.28      2.07 o
   1   2  10      129.05      126.74      1.42 o
   2   2  10      211.05      195.67      3.72 o
   3   2  10        7.07        4.68      0.63 o
   4   2  10        2.06        2.98      0.62 o
   5   2  10       24.15       26.91      1.00 o
  -6   3  10        9.63       10.44      1.17 o
  -5   3  10       25.85       24.26      0.97 o
  -4   3  10      120.16      113.42      1.55 o
  -3   3  10      123.21      111.54      1.68 o
  -2   3  10       64.82       68.13      1.45 o
  -1   3  10       17.91       19.02      0.67 o
   0   3  10      373.62      366.40      3.76 o
   1   3  10      317.17      317.89      3.61 o
   2   3  10       29.03       32.08      0.84 o
   3   3  10       70.90       70.71      1.06 o
   4   3  10       36.41       38.68      1.32 o
  -6   4  10       49.37       51.60      1.27 o
  -5   4  10       22.66       22.59      1.03 o
  -4   4  10       39.20       40.74      1.07 o
  -3   4  10      205.14      191.46      2.25 o
  -2   4  10       57.06       45.59      1.42 o
  -1   4  10      187.65      180.36      1.75 o
   0   4  10      253.81      241.09      2.33 o
   1   4  10       86.73       80.40      1.74 o
   2   4  10      140.34      145.24      3.90 o
   3   4  10       12.98       12.93      0.55 o
   4   4  10       11.95       12.81      0.79 o
  -6   5  10       16.16       16.59      1.28 o
  -5   5  10        7.92        8.56      0.86 o
  -4   5  10       46.77       46.34      1.95 o
  -3   5  10       51.89       56.52      4.17 o
  -2   5  10       38.52       40.73      1.29 o
  -1   5  10       17.19       16.52      0.91 o
   0   5  10       99.51      104.81      1.14 o
   1   5  10       31.34       32.25      0.98 o
   2   5  10      108.47      109.70      1.41 o
   3   5  10        2.72        4.30      0.58 o
   4   5  10        0.97        1.90      0.80 o
  -5   6  10       41.12       38.70      1.40 o
  -4   6  10       14.73       15.57      0.99 o
  -3   6  10       88.74       92.41      1.39 o
  -2   6  10       33.42       34.77      1.24 o
  -1   6  10      370.27      324.16      3.78 o
   0   6  10      181.83      178.42      1.97 o
   1   6  10        4.95        6.75      0.78 o
   2   6  10       23.31       22.84      1.27 o
   3   6  10       28.37       26.81      0.93 o
   4   6  10        5.98        6.84      0.91 o
  -5   7  10       18.74       21.58      1.57 o
  -4   7  10       11.15       12.44      1.08 o
  -3   7  10       39.42       38.81      1.49 o
  -2   7  10        4.03        2.51      0.60 o
  -1   7  10       25.62       28.31      1.07 o
   0   7  10       33.66       32.53      0.94 o
   1   7  10       24.91       22.47      1.53 o
   2   7  10       21.36       24.05      0.97 o
   3   7  10        4.31        5.71      0.74 o
  -5   8  10       12.12       14.66      1.66 o
  -4   8  10        1.49        1.38      0.89 o
  -3   8  10       10.75        9.02      0.90 o
  -2   8  10       54.21       57.17      1.95 o
  -1   8  10      146.35      130.44      3.33 o
   0   8  10       88.57       84.38      2.31 o
   1   8  10       87.53       87.20      1.81 o
   2   8  10       22.85       20.17      0.91 o
   3   8  10       16.76       18.87      1.03 o
  -4   9  10        5.58        6.17      0.98 o
  -3   9  10       56.81       59.31      1.80 o
  -2   9  10       10.35       11.96      1.02 o
  -1   9  10       24.32       24.61      0.97 o
   0   9  10        2.99        3.17      0.75 o
   1   9  10        5.06        6.39      1.16 o
   2   9  10       11.82       12.23      0.92 o
   3   9  10       10.07       10.43      0.91 o
  -3  10  10        3.81        5.35      1.05 o
  -2  10  10       87.05       81.66      5.19 o
  -1  10  10        0.46        0.79      0.76 o
   0  10  10       33.72       29.97      1.12 o
   1  10  10      137.22      135.72      4.66 o
   2  10  10        6.05        7.62      0.89 o
  -2  11  10       19.43       22.47      1.47 o
  -1  11  10        7.07        7.64      0.84 o
   0  11  10       14.17       15.08      1.40 o
   1  11  10        3.83        2.44      1.05 o
  -6   0  11        0.19        0.30      1.46 o
  -5   0  11       82.55       84.79      2.24 o
  -4   0  11       20.58       21.55      1.62 o
  -3   0  11       12.76       14.64      1.34 o
  -2   0  11       20.92       17.07      1.20 o
  -1   0  11       49.16       45.80      1.36 o
   0   0  11      720.92      696.15      6.35 o
   1   0  11       88.82       88.69      1.12 o
   2   0  11        4.60        5.93      0.66 o
   3   0  11       14.67       11.99      0.91 o
   4   0  11       16.98       17.31      1.07 o
  -6   1  11       16.58       20.25      1.06 o
  -5   1  11       12.22       12.95      0.89 o
  -4   1  11       36.89       28.54      0.93 o
  -3   1  11       74.56       75.91      1.19 o
  -2   1  11        4.43        3.27      0.75 o
  -1   1  11      157.61      149.86      1.58 o
   0   1  11        2.96        3.76      0.56 o
   1   1  11       89.33       85.06      1.51 o
   2   1  11        1.06        1.71      0.50 o
   3   1  11        0.91        0.98      0.57 o
   4   1  11       42.14       46.53      1.16 o
  -6   2  11       11.93       12.79      1.08 o
  -5   2  11       61.69       59.19      1.27 o
  -4   2  11       42.08       44.34      2.23 o
  -3   2  11       83.94       79.95      3.80 o
  -2   2  11       30.85       30.13      1.85 o
  -1   2  11       23.18       21.87      0.83 o
   0   2  11      124.95      117.22      2.29 o
   1   2  11       85.88       80.48      1.47 o
   2   2  11       88.10       91.53      1.58 o
   3   2  11        4.89        4.73      0.58 o
   4   2  11       13.81       14.02      0.73 o
  -6   3  11        3.89        4.45      0.93 o
  -5   3  11        6.81        6.45      0.85 o
  -4   3  11       93.35       91.26      1.76 o
  -3   3  11       43.80       36.32      1.00 o
  -2   3  11      237.58      227.34      4.57 o
  -1   3  11       17.93       19.02      0.71 o
   0   3  11       86.62       81.36      2.36 o
   1   3  11      329.44      316.72      2.72 o
   2   3  11       11.49        9.89      0.63 o
   3   3  11       15.35       17.39      0.72 o
   4   3  11        3.10        3.29      0.74 o
  -5   4  11        3.00        2.88      0.83 o
  -4   4  11       19.96       22.49      0.89 o
  -3   4  11       35.29       33.69      1.05 o
  -2   4  11      255.29      230.80      3.24 o
  -1   4  11       66.96       66.97      1.17 o
   0   4  11       69.41       86.40      9.24 o
   1   4  11      109.65      109.35      1.62 o
   2   4  11       31.49       32.39      1.07 o
   3   4  11       12.81       13.21      0.91 o
   4   4  11        1.26        1.32      0.87 o
  -5   5  11       22.66       25.40      1.03 o
  -4   5  11       73.63       77.13      1.23 o
  -3   5  11      139.67      133.99      2.75 o
  -2   5  11      161.29      142.10      1.99 o
  -1   5  11      192.60      176.38      3.69 o
   0   5  11       79.59       79.84      4.08 o
   1   5  11      128.52      132.39      3.03 o
   2   5  11       16.48       15.75      1.19 o
   3   5  11       20.33       18.18      0.86 o
   4   5  11       16.07       17.46      1.02 o
  -5   6  11       24.39       27.07      1.17 o
  -4   6  11       11.67       13.13      1.02 o
  -3   6  11       23.32       23.08      1.01 o
  -2   6  11       13.67       13.23      1.29 o
  -1   6  11        2.49        3.40      0.67 o
   0   6  11       20.17       21.77      2.32 o
   1   6  11       10.33        9.42      1.13 o
   2   6  11       43.39       46.73      1.54 o
   3   6  11       24.50       26.20      0.85 o
  -5   7  11       34.60       34.54      1.80 o
  -4   7  11       26.43       27.92      1.37 o
  -3   7  11       53.80       53.66      1.47 o
  -2   7  11       25.64       23.85      1.26 o
  -1   7  11      175.30      163.60      2.22 o
   0   7  11        9.18        8.09      0.71 o
   1   7  11        2.64        3.21      1.30 o
   2   7  11       34.91       33.54      1.17 o
   3   7  11        7.85        8.43      0.86 o
  -4   8  11       74.01       79.08      1.78 o
  -3   8  11       36.57       35.20      1.66 o
  -2   8  11        5.58        5.32      0.91 o
  -1   8  11       41.67       39.39      1.13 o
   0   8  11       73.91       72.28      1.40 o
   1   8  11       13.57       14.19      1.24 o
   2   8  11       23.67       23.62      2.08 o
  -4   9  11        0.68        1.74      1.12 o
  -3   9  11       25.17       28.67      2.84 o
  -2   9  11       20.91       19.46      0.97 o
  -1   9  11       69.19       64.79      1.39 o
   0   9  11       15.32       15.32      1.11 o
   1   9  11        0.18        0.91      1.12 o
   2   9  11        7.03        7.91      0.89 o
  -3  10  11       48.75       54.56      3.40 o
  -2  10  11       22.12       21.95      1.31 o
  -1  10  11       18.82       19.61      0.98 o
   0  10  11        3.74        4.38      0.96 o
   1  10  11        9.31        7.72      1.80 o
  -1  11  11        8.27        9.31      0.93 o
  -5   0  12       28.72       31.28      1.81 o
  -4   0  12       77.89       80.42      2.13 o
  -3   0  12       66.31       60.87      2.31 o
  -2   0  12        5.97        7.22      1.45 o
  -1   0  12        6.95       10.11      1.25 o
   0   0  12       43.40       48.27      1.22 o
   1   0  12        3.36        1.86      0.86 o
   2   0  12        1.12        2.22      0.68 o
   3   0  12        8.50       10.18      0.96 o
   4   0  12        0.49        0.51      0.97 o
  -5   1  12       19.58       19.32      1.28 o
  -4   1  12       22.85       21.15      1.45 o
  -3   1  12      156.32      150.04      4.57 o
  -2   1  12      123.19      123.71      3.66 o
  -1   1  12      468.87      472.53      5.13 o
   0   1  12      569.46      541.46      7.45 o
   1   1  12       15.17       14.54      0.60 o
   2   1  12       38.39       37.05      0.80 o
   3   1  12       15.29       14.21      1.22 o
   4   1  12        2.50        2.73      0.69 o
  -5   2  12       23.57       26.37      1.01 o
  -4   2  12       18.49       22.02      0.92 o
  -3   2  12       11.51       13.02      0.97 o
  -2   2  12       61.43       66.45      1.41 o
  -1   2  12        3.89        3.71      0.67 o
   0   2  12        6.51        6.01      0.79 o
   1   2  12        8.54        8.47      0.51 o
   2   2  12       26.53       31.53      0.86 o
   3   2  12        1.41        2.30      0.61 o
   4   2  12        2.68        3.10      0.69 o
  -5   3  12        6.75        8.20      0.88 o
  -4   3  12       42.28       40.06      1.34 o
  -3   3  12       76.00       82.31      2.21 o
  -2   3  12      163.72      166.91      2.70 o
  -1   3  12       45.46       42.40      1.18 o
   0   3  12       31.53       31.26      1.43 o
   1   3  12        8.94        7.39      0.48 o
   2   3  12       10.37       10.36      0.70 o
   3   3  12        4.38        5.30      0.72 o
  -5   4  12        5.90        6.35      0.88 o
  -4   4  12       42.78       43.40      1.61 o
  -3   4  12      110.46      102.20      1.56 o
  -2   4  12        5.86        4.95      0.79 o
  -1   4  12       77.87       77.06      1.93 o
   0   4  12      120.12      121.77      2.16 o
   1   4  12        1.04        1.54      0.66 o
   2   4  12       21.68       22.52      1.17 o
   3   4  12        6.69        7.01      0.87 o
  -5   5  12       28.21       28.35      1.75 o
  -4   5  12       11.20       10.91      1.01 o
  -3   5  12       17.85       17.87      1.02 o
  -2   5  12       13.87       13.85      0.88 o
  -1   5  12       24.27       26.39      1.29 o
   0   5  12        4.95        5.72      0.82 o
   1   5  12       94.63       89.75      2.16 o
   2   5  12       20.99       24.67      1.32 o
   3   5  12        1.52        2.25      0.85 o
  -5   6  12       11.69       13.13      1.61 o
  -4   6  12       12.98       13.97      1.05 o
  -3   6  12        2.08        3.05      0.88 o
  -2   6  12       14.15       11.34      1.19 o
  -1   6  12       25.51       25.02      0.91 o
   0   6  12        4.41        4.14      0.95 o
   1   6  12       28.14       29.45      1.11 o
   2   6  12        0.43        0.81      1.09 o
   3   6  12       10.76       12.28      0.97 o
  -4   7  12        8.08        9.18      1.17 o
  -3   7  12       24.13       24.29      1.68 o
  -2   7  12       39.92       35.58      2.27 o
  -1   7  12       11.50       10.91      0.93 o
   0   7  12       20.65       21.68      1.06 o
   1   7  12       71.02       73.96      2.39 o
   2   7  12        7.94        8.58      1.27 o
  -4   8  12        8.63       11.27      1.56 o
  -3   8  12        6.86        7.17      1.11 o
  -2   8  12       24.63       21.85      1.86 o
  -1   8  12       11.49       12.02      0.97 o
   0   8  12       66.59       64.69      1.45 o
   1   8  12        9.32       10.06      1.05 o
   2   8  12       19.70       20.96      1.46 o
  -3   9  12        9.43        9.96      1.42 o
  -2   9  12       10.34        9.25      1.01 o
  -1   9  12       35.06       36.35      1.28 o
   0   9  12        9.74       10.37      1.05 o
   1   9  12        9.83       10.45      1.08 o
  -1  10  12       15.98       15.20      1.10 o
   0  10  12       10.95       11.84      1.11 o
  -5   0  13       23.67       25.10      1.83 o
  -4   0  13       80.40       75.55      5.29 o
  -3   0  13        0.63        0.24      1.19 o
  -2   0  13       57.65       58.52      1.73 o
  -1   0  13      336.63      316.89      5.64 o
   0   0  13        0.51        0.74      0.80 o
   1   0  13        0.01        0.13      0.88 o
   2   0  13        0.92        1.37      0.75 o
   3   0  13        0.95        0.74      0.90 o
  -5   1  13        9.74       10.08      1.15 o
  -4   1  13        6.35        6.40      1.02 o
  -3   1  13        4.65        3.39      0.89 o
  -2   1  13       58.59       55.28      1.52 o
  -1   1  13      119.72      115.23      2.34 o
   0   1  13       27.81       27.07      0.74 o
   1   1  13        7.34        7.74      0.69 o
   2   1  13        1.29        1.92      0.58 o
   3   1  13        5.24        5.24      0.66 o
  -5   2  13        3.11        3.60      1.07 o
  -4   2  13        9.37       10.87      1.05 o
  -3   2  13       62.89       61.91      1.45 o
  -2   2  13       23.26       21.30      0.98 o
  -1   2  13       42.61       38.86      1.02 o
   0   2  13        1.94        2.04      0.63 o
   1   2  13        7.50        7.98      0.53 o
   2   2  13       14.69       14.07      0.83 o
   3   2  13        7.46        9.86      0.71 o
  -5   3  13       19.53       22.19      1.36 o
  -4   3  13       15.27       16.70      1.10 o
  -3   3  13       54.71       57.41      2.29 o
  -2   3  13        6.81        4.98      0.83 o
  -1   3  13       11.87       13.08      0.96 o
   0   3  13       22.17       20.52      0.99 o
   1   3  13       25.75       24.87      0.89 o
   2   3  13       13.84       14.98      1.15 o
   3   3  13       37.26       42.72      1.05 o
  -5   4  13       26.73       29.85      1.33 o
  -4   4  13        0.32        1.24      0.98 o
  -3   4  13        2.75        3.30      0.92 o
  -2   4  13        5.33        5.44      0.85 o
  -1   4  13       45.56       46.22      1.84 o
   0   4  13       13.03       12.32      0.93 o
   1   4  13        7.30        8.86      0.89 o
   2   4  13        4.57        6.32      0.93 o
   3   4  13        6.65        8.27      0.96 o
  -4   5  13        2.24        3.42      0.99 o
  -3   5  13        0.81        0.44      0.89 o
  -2   5  13       19.03       16.42      0.94 o
  -1   5  13       15.27       16.04      0.86 o
   0   5  13        7.22        6.76      0.89 o
   1   5  13       51.87       53.28      1.31 o
   2   5  13        5.95        5.55      1.21 o
  -4   6  13        2.96        2.43      1.02 o
  -3   6  13        9.48       10.11      1.13 o
  -2   6  13        7.44        8.34      0.89 o
  -1   6  13        7.81        7.97      0.94 o
   0   6  13       38.57       39.73      1.73 o
   1   6  13       11.54       12.60      1.07 o
   2   6  13        5.47        6.65      1.00 o
  -3   7  13        6.51        5.94      0.97 o
  -2   7  13       17.69       18.09      1.51 o
  -1   7  13        1.78        2.23      0.92 o
   0   7  13        4.06        4.42      0.96 o
   1   7  13       13.78       14.12      1.07 o
   2   7  13        2.31        2.75      1.23 o
  -3   8  13        7.95        8.25      1.23 o
  -2   8  13       23.50       26.04      1.69 o
  -1   8  13       29.43       32.26      1.71 o
   0   8  13       18.71       22.87      1.15 o
   1   8  13        1.94        1.26      0.96 o
  -1   9  13       41.81       43.41      1.38 o
   0   9  13       13.21       15.22      1.15 o
  -5   0  14        0.80        0.87      1.52 o
  -4   0  14        1.95        2.85      1.49 o
  -3   0  14       61.84       59.82      2.88 o
  -2   0  14       19.08       20.60      1.43 o
  -1   0  14       96.59       93.37      7.53 o
   0   0  14        0.38        0.37      0.84 o
   1   0  14        0.17        0.42      0.95 o
   2   0  14        0.69        0.30      0.99 o
  -4   1  14       30.03       30.75      1.72 o
  -3   1  14       33.64       34.40      1.22 o
  -2   1  14       20.07       18.62      0.96 o
  -1   1  14       25.73       27.90      1.21 o
   0   1  14       52.86       54.16      1.06 o
   1   1  14       51.36       57.68      1.34 o
   2   1  14       29.61       35.91      0.93 o
  -4   2  14        5.22        5.17      1.04 o
  -3   2  14       17.63       20.68      1.07 o
  -2   2  14       14.27       14.82      1.54 o
  -1   2  14       20.28       22.61      1.08 o
   0   2  14        4.96        7.01      0.81 o
   1   2  14        7.89        9.38      0.93 o
   2   2  14        7.59        8.56      0.99 o
  -4   3  14       12.89       14.84      1.21 o
  -3   3  14        2.28        2.72      0.92 o
  -2   3  14       34.52       31.74      3.70 o
  -1   3  14       33.17       33.28      0.93 o
   0   3  14       52.75       54.32      1.12 o
   1   3  14       12.76       11.52      1.19 o
   2   3  14       52.57       60.68      1.60 o
  -4   4  14       10.44        9.95      1.16 o
  -3   4  14       23.79       23.87      1.13 o
  -2   4  14       18.37       19.95      1.05 o
  -1   4  14        7.72        8.65      0.91 o
   0   4  14       65.32       61.35      1.83 o
   1   4  14       11.26       10.20      1.16 o
   2   4  14       30.33       31.54      1.88 o
  -4   5  14        4.40        4.88      1.06 o
  -3   5  14       23.22       21.64      1.12 o
  -2   5  14       24.10       23.59      1.34 o
  -1   5  14        7.98        6.40      0.99 o
   0   5  14        6.91        8.48      0.84 o
   1   5  14        1.91        2.74      0.94 o
   2   5  14        0.38        1.68      1.25 o
  -3   6  14        5.36        5.53      1.01 o
  -2   6  14        3.83        4.06      1.04 o
  -1   6  14       21.15       17.97      1.31 o
   0   6  14       37.54       39.18      1.27 o
   1   6  14       12.53       15.29      1.09 o
  -2   7  14       13.32       11.51      1.44 o
  -1   7  14       26.98       28.51      1.27 o
   0   7  14       15.03       16.69      1.12 o
  -1   8  14       21.10       24.89      1.51 o
  -4   0  15       27.77       31.21      3.57 o
  -3   0  15       12.62       12.38      1.46 o
  -2   0  15        6.08        6.28      1.28 o
  -1   0  15        0.27        0.53      1.21 o
   0   0  15       22.72       20.49      1.12 o
   1   0  15       28.96       31.64      1.61 o
   2   0  15       13.97       17.51      1.31 o
  -4   1  15       15.40       20.08      1.24 o
  -3   1  15        8.71        9.71      1.06 o
  -2   1  15        3.35        5.13      0.94 o
  -1   1  15        3.22        4.35      0.87 o
   0   1  15        3.82        4.35      0.83 o
   1   1  15       16.77       18.57      1.09 o
   2   1  15        5.08        6.35      0.99 o
  -4   2  15        6.78        9.55      1.52 o
  -3   2  15       11.93       14.66      1.11 o
  -2   2  15        1.27        1.79      1.24 o
  -1   2  15       18.96       18.78      0.99 o
   0   2  15        8.52        9.49      0.91 o
   1   2  15       65.26       68.21      2.19 o
  -3   3  15       54.28       55.36      1.68 o
  -2   3  15       26.15       25.18      1.10 o
  -1   3  15       33.37       35.22      1.05 o
   0   3  15       15.74       16.02      1.11 o
   1   3  15        5.30        5.61      1.25 o
  -3   4  15        4.50        4.56      1.09 o
  -2   4  15        5.68        4.98      0.94 o
  -1   4  15       33.65       31.91      1.12 o
   0   4  15        3.22        3.67      0.81 o
   1   4  15       21.11       21.40      1.44 o
  -3   5  15       12.68       14.28      1.11 o
  -2   5  15       29.35       31.04      2.17 o
  -1   5  15        5.73        5.74      1.03 o
   0   5  15       12.77       11.04      0.90 o
  -2   6  15        5.07        5.34      1.19 o
  -1   6  15        9.57       10.74      1.11 o
   0   6  15        1.67        3.02      0.99 o
  -3   0  16      188.45      197.63      3.20 o
  -2   0  16       15.77       17.09      1.59 o
  -1   0  16       10.08       11.24      2.25 o
   0   0  16       20.30       19.52      1.51 o
  -3   1  16       32.60       39.12      1.56 o
  -2   1  16        5.66        7.09      1.09 o
  -1   1  16       30.41       31.47      1.22 o
   0   1  16       19.69       17.87      1.22 o
  -3   2  16       80.47       90.40      2.79 o
  -2   2  16       18.19       21.45      1.21 o
  -1   2  16       31.89       32.40      1.37 o
   0   2  16       43.06       43.43      1.45 o
  -2   3  16       17.33       20.38      1.47 o
  -1   3  16       16.00       16.56      1.23 o
   0   3  16       42.17       47.85      3.44 o
  -1   4  16       12.70       13.76      1.20 o
 
